# Supplementary material for: The ETS family member GABPα modulates androgen receptor signalling and mediates an aggressive phenotype in prostate cancer
Source: Nucleic Acids Res. 2014 Apr 21;42(10):6256–69. doi: 10.1093/nar/gku281 (PMC4041454; doi:10.1093/nar/gku281)
Supplement: SUPPLEMENTARY DATA [file supp_gku281_nar-03481-x-2013-File007.xlsx]

## Sheet: SupplementaryTable1
Supplementary Table 1
Annotation									6bp-half-site+ETS-site-vs-scrambled				Published-AR-data
Protein IDs	Protein Names	GeneSymbol1	Gene Names	Uniprot1	Uniprot	ENSEMBL	REFSEQ	Mol. Weight [kDa]	Ratio H/L Normalized AR1B	Ratio H/L Significance AR1B	Ratio H/L Count AR1B	MS Intensity AR1B	AR-IP-Jasavala2007	HPRD+McGill_ARDB
IPI00010697;IPI00216225;IPI00216222;IPI00216224;IPI00216221;IPI00216223	Integrin alpha-6 precursor;VLA-6;CD49f antigen;Integrin alpha-6 heavy chain;Integrin alpha-6 light chain	ITGA6	ITGA6	P23229	P23229;Q0MRC7;Q59HB7;Q53RX7;Q86VL6;Q9UCT1	ENSG00000091409	NP_001073286;NP_000201	126.62	13.291	1.1392e-29	2	14810000	0	0
IPI00031516;IPI00218611;IPI00219016;IPI00010301	GA-binding protein beta chain;GABP subunit beta-2;GABP-2;GABP subunit beta-1;GABPB-1;Transcription factor E4TF1-53;Transcription factor E4TF1-47;Nuclear respiratory factor 2	GABPB2	GABPB2;E4TF1B;GABPB;GABPB1	Q06547	Q06547;A8IE52	ENSG00000104064	NP_005245;NP_057738;NP_002032;NP_057739;NP_852092	42.482	9.5615	3.42e-23	6	14284000	0	0
IPI00299413	GA-binding protein alpha chain;GABP subunit alpha;Transcription factor E4TF1-60;Nuclear respiratory factor 2 subunit alpha	GABPA	GABPA;E4TF1A	Q06546	Q06546;A6NJE1;A8IE48;Q53FW7;Q8IYS3	ENSG00000154727	NP_002031	51.295	7.7911	1.3649e-19	7	7495100	0	0
REV_IPI00020005	Arylsulfatase E precursor;ASE	ARSE	ARSE	P51690	P51690;A1L484;A6NCW5	ENSG00000157399	NP_000038	65.668	6.3782	2.1858e-16	2	2325000	0	0
IPI00397801;IPI00787398	Ifapsoriasin;Filaggrin 2	IFPS	IFPS;FLG2;RP1-14N1.3-001	Q5D862	Q5D862	ENSG00000143520	NP_001014364;XP_001127446	248.07	5.6007	1.7994e-14	3	49713000	0	0
IPI00032936	ETS domain-containing transcription factor ERF;Ets2 repressor factor	ERF	ERF	P50548	P50548;Q59G38	ENSG00000105722	NP_006485	58.702	5.5329	2.6792e-14	2	2217300	0	0
IPI00018233	SAM pointed domain-containing Ets transcription factor;Prostate-derived Ets factor;Prostate epithelium-specific Ets transcription factor;Prostate-specific Ets	SPDEF	SPDEF;PDEF;PSE	O95238	O95238	ENSG00000124664	NP_036523	37.517	4.6018	7.9751e-12	3	14956000	0	SPDEF
IPI00172578;IPI00034048;IPI00004581;IPI00844532	ETS homologous factor;hEHF;ETS domain-containing transcription factor;Epithelium-specific Ets transcription factor 3;ESE-3	EHF	EHF;ESE3;ESE3B;ESEJ	Q9NZC4	Q9NZC4	ENSG00000135373	NP_036285	34.892	4.4674	1.8852e-11	10	27217000	0	0
IPI00333753;IPI00218658;IPI00218662;IPI00218661;IPI00218663;IPI00218664;IPI00218659;IPI00218660	Inositol 1,4,5-trisphosphate receptor type 1;Type 1 inositol 1,4,5-trisphosphate receptor;Type 1 InsP3 receptor;IP3 receptor isoform 1;InsP3R1;IP3R	ITPR1	ITPR1;INSP3R1	Q14643	Q14643;Q59H91	ENSG00000150995	NP_001093422;NP_002213	313.94	3.925	6.7135e-10	2	5328500	0	0
IPI00000874;IPI00640741;IPI00641244	Peroxiredoxin-1;Thioredoxin peroxidase 2;Thioredoxin-dependent peroxide reductase 2;Proliferation-associated gene protein;PAG;Natural killer cell-enhancing factor A;NKEF-A	PRDX1	PRDX1;PAGA;PAGB;TDPX2	Q06830	Q06830	ENSG00000117450	NP_002565;NP_859047;NP_859048	22.11	3.5178	1.096e-08	3	10658000	0	0
IPI00030131;IPI00791301;IPI00873716;IPI00181409;IPI00830089;IPI00795693;IPI00795286	Lamina-associated polypeptide 2, isoforms beta/gamma;Thymopoietin, isoforms beta/gamma;TP beta/gamma;Thymopoietin-related peptide isoforms beta/gamma;TPRP isoforms beta/gamma;Thymopoietin;TP;Splenin;Thymopentin;TP5;Lamina-associated polypeptide 2, isoforms beta/gamma variant	TMPO	TMPO;LAP2	P42167	P42167;Q59G12	ENSG00000120802	NP_001027454;NP_001027455	50.67	3.1197	1.836e-07	8	4892500	0	0
IPI00374657;IPI00170692;IPI00871804;IPI00640416;IPI00642826	Vesicle-associated membrane protein-associated protein A;VAMP-associated protein A;VAMP-A;VAP-A;33 kDa Vamp-associated protein;VAP-33;Uncharacterized protein VAPA;cDNA FLJ78586, highly similar to Homo sapiens VAMP (vesicle-associated membrane protein)-associated protein A, 33kDa (VAPA), mRNA	VAPA	VAPA;VAP33	Q9P0L0	Q9P0L0;A6NDZ0;A8KA83	ENSG00000101558	NP_003565;NP_919415	32.613	2.9732	5.2882e-07	2	2417000	0	0
IPI00386448;IPI00479470;IPI00219084;IPI00027116	Transcription factor p65;Nuclear factor NF-kappa-B p65 subunit;RELA protein	RELA	RELA;NFKB3	Q04206	Q04206;Q2TAM5;Q6GTV1;Q96CP1;Q96F54	ENSG00000173039	NP_068810	60.218	2.8935	9.4457e-07	2	10207000	0	RELA
IPI00216230	Lamina-associated polypeptide 2 isoform alpha;Thymopoietin isoform alpha;TP alpha;Thymopoietin-related peptide isoform alpha;TPRP isoform alpha;Thymopoietin;TP;Splenin;Thymopentin;TP5	TMPO	TMPO;LAP2	P42166	P42166	ENSG00000120802	NP_003267	75.491	2.664	5.0865e-06	10	78832000	0	0
IPI00168336;IPI00514106	LEM domain-containing protein 2;hLEM2;Uncharacterized protein LEMD2	LEMD2	LEMD2	Q8NC56	Q8NC56;A8MS91	ENSG00000161904	NP_851853	56.974	2.4524	2.4397e-05	16	115880000	0	0
IPI00294501	7-dehydrocholesterol reductase;7-DHC reductase;Sterol Delta(7)-reductase;Putative sterol reductase SR-2	DHCR7	DHCR7;D7SR	Q9UBM7	Q9UBM7;A8K0D2	ENSG00000172893	NP_001351	54.489	2.2064	0.00015219	2	19438000	0	0
IPI00019427;IPI00215762	Exocyst complex component 1;Exocyst complex component Sec3	EXOC1	EXOC1;SEC3;SEC3L1;BM-012	Q9NV70	Q9NV70;A0PJ99	ENSG00000090989	NP_001020095;NP_060731;NP_839955	101.98	2.1974	0.00016273	2	4442100	0	0
IPI00795979;IPI00789008;IPI00872619	Flotillin-2;Epidermal surface antigen;ESA;FLOT2 protein	FLOT2	FLOT2;ESA1;M17S1	Q14254	Q14254;Q6FG43;Q9BTI6	ENSG00000132589	NP_004466	53.137	2.1974	0.00016275	3	2573300	0	0
IPI00029744	Single-stranded DNA-binding protein, mitochondrial precursor;Mt-SSB;MtSSB;PWP1-interacting protein 17	SSBP1	SSBP1;SSBP	Q04837	Q04837;A4D1U3;Q567R6;Q75MV9	ENSG00000106028	NP_003134	17.259	2.1628	0.00021041	27	562780000	0	0
IPI00026087;IPI00186338	Barrier-to-autointegration factor;Breakpoint cluster region protein 1	BANF1	BANF1;BAF;BCRG1	O75531	O75531;A6NCY2	ENSG00000175334	NP_003851;XP_935572;XP_946635	10.058	2.156	0.00022134	21	1231200000	0	0
IPI00033486	DNA polymerase subunit gamma-2, mitochondrial precursor;Mitochondrial DNA polymerase accessory subunit;PolG-beta;MtPolB;DNA polymerase gamma accessory 55 kDa subunit;p55	POLG2	POLG2;MTPOLB	Q9UHN1	Q9UHN1	ENSG00000136480	NP_009146	54.91	2.0813	0.00038526	2	9726600	0	0
IPI00020599;IPI00793605;IPI00748721	Calreticulin precursor;CRP55;Calregulin;HACBP;ERp60;grp60	CALR	CALR;CRTC	P27797	P27797;Q53G71;Q6IAT4;A6NEZ9	ENSG00000179218	NP_004334	48.141	2.0402	0.00052217	12	7380200	CALR	CALR
IPI00329338;IPI00001562;IPI00640025;IPI00219338;IPI00793265;IPI00790381;IPI00640550;IPI00791947;IPI00790957;IPI00790032	Choline-phosphate cytidylyltransferase A;Phosphorylcholine transferase A;CTP:phosphocholine cytidylyltransferase A;CT A;CCT A;CCT-alpha;Choline-phosphate cytidylyltransferase B;Phosphorylcholine transferase B;CTP:phosphocholine cytidylyltransferase B;CT B;CCT B;CCT-beta	PCYT1A	PCYT1A;CTPCT;PCYT1;PCYT1B;CCTB	P49585	P49585;Q86Y88;Q9Y5K3;A8IX00	ENSG00000161217;ENSG00000102230	NP_005008;NP_004836	41.731	2.0359	0.00053873	2	4061200	0	0
IPI00019640	Serine/threonine-protein kinase VRK1;Vaccinia-related kinase 1	VRK1	VRK1	Q99986	Q99986;A8K245	ENSG00000100749	NP_003375	45.476	2.0279	0.00057151	5	8766400	0	0
IPI00032342;IPI00871861;IPI00783250	TRIP12 protein;Probable E3 ubiquitin-protein ligase TRIP12;Thyroid receptor-interacting protein 12;TRIP-12	TRIP12	TRIP12;KIAA0045	Q14CA3	Q14CA3;Q14669;Q53TE7;Q14CF1;Q53R87;Q57Z94	ENSG00000153827	NP_004229	225.52	1.9276	0.0011956	2	6073200	0	0
IPI00183786;IPI00023484;IPI00867558	Fatty acid desaturase 2;Delta(6) fatty acid desaturase;Delta(6) desaturase;D6D	FADS2	FADS2	O95864	O95864;A8K2M6	ENSG00000134824	NP_004256	52.259	1.8889	0.0015855	2	1924500	0	0
IPI00217540;IPI00456631	Lysine-specific histone demethylase 1;Flavin-containing amine oxidase domain-containing protein 2;BRAF35-HDAC complex protein BHC110	AOF2	AOF2;KIAA0601;LSD1	O60341	O60341;A8MWP9;A8K2R3	ENSG00000004487	NP_055828	95.154	1.8768	0.0017319	7	56126000	0	0
IPI00296840	DNA polymerase iota;RAD30 homolog B;Eta2	POLI	POLI;RAD30B	Q9UNA4	Q9UNA4;A5PKY9	ENSG00000101751	NP_009126	83.005	1.8502	0.0021023	4	5328100	0	0
IPI00171421;IPI00791754	Uncharacterized protein C8orf55 precursor;Mesenchymal stem cell protein DSCD75	C8orf55	C8orf55;PSEC0098	Q8WUY1	Q8WUY1	ENSG00000130193	NP_057731	23.865	1.8366	0.00232	3	9845100	0	0
IPI00021888	Zinc transporter SLC39A7;Solute carrier family 39 member 7;Histidine-rich membrane protein Ke4	SLC39A7	SLC39A7;HKE4;RING5	Q92504	Q92504;Q29984	ENSG00000112473;ENSG00000206217;ENSG00000206288	NP_001070984;NP_008910	50.117	1.8296	0.0024403	6	343790000	0	0
IPI00032003;IPI00552214	Emerin;Emery-Dreifuss muscular dystrophy;Emerin (Emery-Dreifuss muscular dystrophy), isoform CRA_b	EMD	EMD;EDMD;STA;XX-FW88778H2.1-010;hCG_41343	P50402	P50402;Q6FI02;Q5HY57	ENSG00000102119	NP_000108	28.994	1.8221	0.0025751	26	89539000	0	0
IPI00005018;IPI00294870;IPI00791983	Upstream-binding protein 1;LBP-1	UBP1	UBP1;LBP1	Q9NZI7	Q9NZI7;A8KAN5	ENSG00000153560	NP_055332	60.49	1.7721	0.0036908	6	30694000	0	0
IPI00290684;IPI00644522	Bifunctional polynucleotide phosphatase/kinase;Polynucleotide kinase-3'-phosphatase;DNA 5'-kinase/3'-phosphatase;Polynucleotide 3'-phosphatase;2'(3')-polynucleotidase;Polynucleotide 5'-hydroxyl-kinase;PNKP protein	PNKP	PNKP	Q96T60	Q96T60;Q9BUL2	ENSG00000039650	NP_009185	57.076	1.74	0.0046448	22	124990000	0	0
IPI00020042;IPI00738042;IPI00216770	26S protease regulatory subunit 6B;Proteasome 26S subunit ATPase 4;MIP224;MB67-interacting protein;TAT-binding protein 7;TBP-7	PSMC4	PSMC4;MIP224;TBP7	P43686	P43686;A8K2M0	ENSG00000013275	NP_006494;XP_947602;NP_694546	47.366	1.7379	0.0047132	2	11140000	0	0
IPI00005737;IPI00399142;IPI00641719	Surfeit locus protein 4;Surfeit 4	SURF4	SURF4;SURF-4;RP11-244N20.4-002	O15260	O15260;Q5T8U6;A6NHD1;Q5T8U7;Q5T8U5	ENSG00000148248	NP_149351	30.394	1.7302	0.0049811	7	40825000	0	0
IPI00470941;IPI00740027	Putative uncharacterized protein DKFZp781C0425;BET1 homolog;Golgi vesicular membrane-trafficking protein p18;hBET1	DKFZp781C0425	DKFZp781C0425;BET1	Q68DU7	Q68DU7;O15155;Q53XK0;Q96EA0	ENSG00000105829	NP_005859	14.046	1.7169	0.0054724	3	5264900	0	0
IPI00022450;IPI00791293	TBC1 domain family member 5	TBC1D5	TBC1D5;KIAA0210	Q92609	Q92609;A6NP25	ENSG00000131374	NP_055559	89.003	1.7124	0.0056508	2	1058200	0	0
IPI00414442;IPI00018780;IPI00187145;IPI00792261;IPI00374694	CDK5 regulatory subunit-associated protein 3;CDK5 activator-binding protein C53;Protein HSF-27	CDK5RAP3	CDK5RAP3;IC53;MSTP016;OK/SW-cl.114;PP1553	Q96JB5	Q96JB5	ENSG00000108465	NP_788276	56.92	1.696	0.0063486	2	9720200	0	0
IPI00012728;IPI00401448;IPI00815946	Long-chain-fatty-acid--CoA ligase 1;Long-chain acyl-CoA synthetase 1;LACS 1;Palmitoyl-CoA ligase 1;Long-chain fatty acid-CoA ligase 2;Long-chain acyl-CoA synthetase 2;LACS 2;Acyl-CoA synthetase 1;ACS1;Palmitoyl-CoA ligase 2	ACSL1	ACSL1;FACL1;FACL2;LACS;LACS1;LACS2	P33121	P33121;A8K9T3;Q108N1	ENSG00000151726	NP_001986	77.942	1.6915	0.0065528	4	12726000	0	0
IPI00303954;IPI00641334	Cytochrome b5 type B precursor;Cytochrome b5 outer mitochondrial membrane isoform	CYB5B	CYB5B;CYB5M;OMB5	O43169	O43169;A8K6B1;Q5HYD9	ENSG00000103018	NP_085056	16.694	1.683	0.0069539	2	2467200	0	0
IPI00853640;IPI00401752;IPI00852944;IPI00181556	Zinc finger protein 777;CDNA FLJ90551 fis, clone OVARC1000779, weakly similar to ZINC FINGER PROTEIN 157	ZNF777	ZNF777;KIAA1285	Q9ULD5	Q9ULD5;Q3KR11;Q8N2J5	ENSG00000196453	NP_056509	93.832	1.6521	0.0086431	3	4767500	0	0
IPI00026215;CON_00710490	Flap endonuclease 1;Flap structure-specific endonuclease 1;FEN-1;Maturation factor 1;MF1;hFEN-1;DNase IV	FEN1	FEN1;RAD2	P39748	P39748;Q6FHX6	ENSG00000168496	NP_004102	42.592	1.6441	0.0091388	82	578820000	0	0
IPI00301021;IPI00449669	Translocon-associated protein subunit alpha precursor;TRAP-alpha;Signal sequence receptor subunit alpha;SSR-alpha	SSR1	SSR1;TRAPA;PSEC0262	P43307	P43307;A8K685;Q9TNQ8	ENSG00000124783	NP_003135	32.235	1.6296	0.01011	2	11463000	0	0
IPI00783656;IPI00873731	39S ribosomal protein L38, mitochondrial precursor;L38mt;MRP-L38	MRPL38	MRPL38;HSPC262	Q96DV4	Q96DV4	ENSG00000204316	NP_115867	44.596	1.6276	0.010252	2	14472000	0	0
IPI00029447;IPI00477701;IPI00479817;IPI00044920	Golgi SNAP receptor complex member 1;28 kDa Golgi SNARE protein;28 kDa cis-Golgi SNARE p28;GOS-28;Cis-golgi SNARE;GOSR1 protein	GOSR1	GOSR1;GS28	O95249	O95249;A8K5R6;Q9BZZ3;Q96QI9	ENSG00000108587	NP_004862;NP_001007026;NP_001007025	28.612	1.617	0.011032	3	11767000	0	0
IPI00020928;IPI00644515;IPI00643708;IPI00651754	Transcription factor A, mitochondrial precursor;mtTFA;Mitochondrial transcription factor 1;MtTF1;Transcription factor 6-like 2;Uncharacterized protein TFAM	TFAM	TFAM;TCF6L2	Q00059	Q00059;Q6LES8;A8MRB2;Q05D31	ENSG00000108064	NP_003192	29.096	1.6106	0.011531	26	236950000	0	0
IPI00221222;IPI00455831	Activated RNA polymerase II transcriptional coactivator p15;SUB1 homolog;Positive cofactor 4;PC4;p14	SUB1	SUB1;PC4;RPO2TC1	P53999	P53999;Q59G24;Q6IBA2	ENSG00000113387	NP_006704	14.395	1.608	0.011742	24	191500000	0	0
IPI00019385;IPI00647421;IPI00646864	Translocon-associated protein subunit delta precursor;TRAP-delta;Signal sequence receptor subunit delta;SSR-delta;Uncharacterized protein SSR4	SSR4	SSR4;TRAPD	P51571	P51571;A8K378;A6NLM8	ENSG00000180879	NP_006271	20.213	1.6076	0.011774	12	58155000	0	0
IPI00021700	Proliferating cell nuclear antigen;PCNA;Cyclin	PCNA	PCNA	P12004	P12004;Q6FHF5;Q6FI35;Q7Z6A1;Q7Z6A2;Q7Z6A3	ENSG00000132646	NP_002583;NP_872590	28.768	1.5999	0.01241	70	1448300000	0	0
IPI00024279;IPI00641437;IPI00552253	HEAT repeat-containing protein 1;Protein BAP28;HEAT repeat containing 1	HEATR1	HEATR1;BAP28;RP11-385F5.3-002	Q9H583	Q9H583;A2VDI1;Q5T3Q7;Q8N7L7;Q96ES5	ENSG00000119285	NP_060542	242.37	1.5983	0.012551	2	4674600	0	0
IPI00028050;IPI00793158;IPI00792787	Selenocysteine-specific elongation factor;Elongation factor sec;Eukaryotic elongation factor, selenocysteine-tRNA-specific	EEFSEC	EEFSEC;SELB	P57772	P57772;Q96HZ6	ENSG00000132394	NP_068756	65.338	1.5929	0.013026	9	20562000	0	0
IPI00844172;IPI00816452;IPI00069126;IPI00816461;IPI00008455;IPI00642722	Myosin;Myosin-VI;Unconventional myosin VI	MYO6	MYO6;KIAA0389	Q14784	Q14784;Q9UM54;A6H8V4	ENSG00000196586	NP_004990	145.01	1.5868	0.013585	106	1787700000	0	0
IPI00333533;IPI00020070;IPI00873382	Androgen receptor;Dihydrotestosterone receptor;Nuclear receptor subfamily 3 group C member 4;AR protein	AR	AR;DHTR;NR3C4	P10275	P10275;Q5JUN9;Q9BZG5;Q9BZG6;Q9BZG7;Q9NUA2;A2RUN2;Q13771;Q9UD95;Q9UN21	ENSG00000169083	NP_000035;NP_001011645	99.187	1.5823	0.01401	5	85863000	AR	AR
IPI00641026;IPI00292445;IPI00644028;IPI00644481	CpG-binding protein;PHD finger and CXXC domain-containing protein 1;CXXC-type zinc finger protein 1	CXXC1	CXXC1;CFP1;CGBP;PCCX1;PHF18	Q9P0U4	Q9P0U4;Q59EC8	ENSG00000154832	NP_001095124;NP_055408	76.226	1.5765	0.014577	3	4468600	0	0
IPI00217975;IPI00790831	Lamin-B1;LMNB1 protein	LMNB1	LMNB1;LMN2;LMNB	P20700	P20700;Q6DC98	ENSG00000113368	NP_005564	66.408	1.5693	0.015315	48	1264000000	0	0
IPI00007818;IPI00807384	Cleavage and polyadenylation specificity factor subunit 3;Cleavage and polyadenylation specificity factor 73 kDa subunit;CPSF 73 kDa subunit;mRNA 3'-end-processing endonuclease CPSF-73;CPSF3 protein	CPSF3	CPSF3;CPSF73	Q9UKF6	Q9UKF6;A4UCU1;Q53F02;Q53RS2;Q05BZ5	ENSG00000119203	NP_057291	77.485	1.5691	0.015335	3	9178600	CPSF3	0
IPI00016095	Transcription termination factor, mitochondrial precursor;mTERF;Mitochondrial transcription termination factor 1	MTERF	MTERF	Q99551	Q99551;A4D1E3;Q53H51	ENSG00000127989	NP_008911	45.778	1.5688	0.015366	2	2471600	0	0
IPI00456722;IPI00456723;IPI00472044;IPI00744251;IPI00646904;IPI00783865	GTPase-activating Rap/Ran-GAP domain-like 1;GAP-related-interacting partner to E12;GRIPE;Tuberin-like protein 1	GARNL1	GARNL1;KIAA0884;TULIP1	Q6GYQ0	Q6GYQ0;A6NMA4;A0PJ59;Q9H984	ENSG00000174373	NP_919277;NP_055805	234.99	1.5587	0.016455	2	14201000	0	0
IPI00036742;IPI00789281;IPI00868931;IPI00337420	Protein virilizer homolog	KIAA1429	KIAA1429;MSTP054	Q69YN4	Q69YN4	ENSG00000164944	NP_056311;NP_892121	202.02	1.5483	0.017668	3	1585900	0	0
IPI00216952;IPI00655812;IPI00514320;IPI00514817	Lamin-A/C;70 kDa lamin;Renal carcinoma antigen NY-REN-32;Rhabdomyosarcoma antigen MU-RMS-40.12;Lamin A/C	LMNA	LMNA;LMN1;RP11-54H19.1-006;RP11-54H19.1-007	P02545	P02545;Q5I6Y5;Q5TCJ3;Q8N519;Q3BDU5;Q5TCI9;Q5TCI8	ENSG00000160789	NP_005563	65.134	1.5436	0.018228	6	32682000	0	0
IPI00022275	Phosphatidylinositide phosphatase SAC1;Suppressor of actin mutations 1-like protein	SACM1L	SACM1L;KIAA0851	A8K527	A8K527;O94935;Q68D59;Q7LA14;Q7LA22;Q96AX7;Q9NTJ5	ENSG00000211456	NP_054735	66.966	1.542	0.018435	8	9902000	0	0
IPI00013862;IPI00787559;IPI00787828;IPI00787756	Thymidylate kinase;dTMP kinase	DTYMK	DTYMK;CDC8;TMPK;TYMK	P23919	P23919;Q53F55;Q6FGU2	ENSG00000168393;ENSG00000215694	NP_036277;XP_001126211;XP_001126163;XP_001126193;XP_001126184	23.819	1.5353	0.019288	2	2369600	0	0
IPI00026962	Phospholipase A2, membrane associated precursor;Phosphatidylcholine 2-acylhydrolase;Group IIA phospholipase A2;GIIC sPLA2;Non-pancreatic secretory phospholipase A2;NPS-PLA2	PLA2G2A	PLA2G2A;PLA2B;PLA2L;RASF-A	P14555	P14555;A8K5I7;Q6DN23;Q8NI47;Q96RW8;Q96RW9;Q9C011	ENSG00000188257	NP_000291	16.083	1.5235	0.020878	2	1254100	0	0
IPI00023086	39S ribosomal protein L15, mitochondrial precursor;L15mt;MRP-L15	MRPL15	MRPL15;HSPC145	Q9P015	Q9P015	ENSG00000137547	NP_054894	33.419	1.5214	0.021183	2	12100000	0	0
IPI00060148	Coiled-coil domain-containing protein 127	CCDC127	CCDC127	Q96BQ5	Q96BQ5	ENSG00000164366	NP_660308	30.834	1.5124	0.022495	3	5292700	0	0
IPI00293167;IPI00791622	Stromal cell-derived factor 2 precursor;SDF-2	SDF2	SDF2	Q99470	Q99470;Q6IBU4	ENSG00000132581	NP_008854	23.026	1.5106	0.022757	3	3470800	0	0
IPI00010201;IPI00791437;IPI00791443;IPI00793225;IPI00872711	26S proteasome non-ATPase regulatory subunit 8;26S proteasome regulatory subunit S14;p31	PSMD8	PSMD8	P48556	P48556;Q5U0B3;Q6P1L7	ENSG00000099341	NP_002803	39.611	1.506	0.023469	4	4677300	0	0
IPI00295497;IPI00303314;IPI00218495;IPI00748491;IPI00556107	DNA-3-methyladenine glycosylase;3-methyladenine DNA glycosidase;ADPG;3-alkyladenine DNA glycosylase;N-methylpurine-DNA glycosylase;Proliferation-inducing protein 16;Proliferation-inducing protein 11	MPG	MPG;AAG;ANPG;MID1;PIG16;Z69720.1-002;Z69720.1-004	P29372	P29372;Q1W6H1;Q5J9I4;A2IDA3	ENSG00000103152	NP_002425;NP_001015052;NP_001015054	32.863	1.5055	0.023546	14	57983000	0	0
IPI00844000	Uncharacterized protein KIAA0776	KIAA0776	KIAA0776	O94874	O94874;A0PJ53;Q49AT0	ENSG00000014123	NP_056138	89.594	1.5001	0.024412	11	25003000	0	0
IPI00009368	Sideroflexin-1;Tricarboxylate carrier protein;TCC	SFXN1	SFXN1	Q9H9B4	Q9H9B4	ENSG00000164466	NP_073591	35.619	1.4914	0.025871	9	96235000	0	0
IPI00219078;IPI00792389;IPI00177817;IPI00747443;IPI00794296;IPI00024804;IPI00396118;IPI00646947;IPI00872163;IPI00871296;IPI00218442;IPI00303760;IPI00004092;IPI00871568;IPI00218440;IPI00748794;IPI00478023;IPI00791545;IPI00793263	Sarcoplasmic/endoplasmic reticulum calcium ATPase 2;Calcium pump 2;SERCA2;SR Ca(2+)-ATPase 2;Calcium-transporting ATPase sarcoplasmic reticulum type, slow twitch skeletal muscle isoform;Endoplasmic reticulum class 1/2 Ca(2+) ATPase	ATP2A2	ATP2A2;ATP2B	P16615	P16615;A6NDN7	ENSG00000174437	NP_733765;NP_001672	114.76	1.4903	0.026059	18	155160000	0	0
IPI00220019;IPI00085084;IPI00411455;IPI00872616	Three prime repair exonuclease 1;3'-5' exonuclease TREX1;DNase III	TREX1	TREX1	Q9NSU2	Q9NSU2;Q6IAN5;Q5TZT0	ENSG00000213689	NP_057465;NP_338599	38.923	1.4903	0.026063	18	92592000	0	0
IPI00640630;IPI00063903	Uncharacterized protein USMG5P1;HCG1820685;Up-regulated during skeletal muscle growth protein 5;HCV F-transactivated protein 2	USMG5P1	USMG5P1;hCG_1820685;USMG5;HCVFTP2;PD04912	A6NMH7	A6NMH7;Q96IX5	ENSG00000204114;ENSG00000173915	NP_116136	6.6168	1.488	0.026453	2	1922900	0	0
IPI00298961	Exportin-1;Exp1;Chromosome region maintenance 1 protein homolog	XPO1	XPO1;CRM1	O14980	O14980;A6NL14;A8K1K5	ENSG00000082898	NP_003391	123.38	1.4816	0.027603	11	132760000	0	0
IPI00655885;IPI00872094;IPI00384157	Tyrosyl-DNA phosphodiesterase 1;Tyr-DNA phosphodiesterase 1;TDP1 protein;Full-length cDNA clone CS0DI031YK16 of Placenta of Homo sapiens;human	TDP1	TDP1	Q9NUW8	Q9NUW8;Q32Q25;Q9BRS7;Q86TV8	ENSG00000042088	NP_001008744;NP_060789	68.42	1.4813	0.027663	18	120670000	0	0
IPI00386311	SWI/SNF-related matrix-associated actin-dependent regulator of chromatin subfamily A-like protein 1;Sucrose nonfermenting protein 2-like 1;HepA-related protein;hHARP	SMARCAL1	SMARCAL1;HARP	Q9NZC9	Q9NZC9;A6NEH0;Q53R00	ENSG00000138375	NP_054859	105.94	1.478	0.028269	28	253370000	0	0
IPI00873988;IPI00218463	Uncharacterized protein CORO7;Mitochondrial import inner membrane translocase subunit Tim16;Mitochondria-associated granulocyte macrophage CSF-signaling molecule	CORO7	CORO7;TIMM16;MAGMAS;TIM16;CGI-136	A8MWN9	A8MWN9;Q9Y3D7	ENSG00000103426	NP_057153	16.552	1.4726	0.029286	3	9362800	0	0
IPI00022543;IPI00478201;IPI00514325	GPI-anchor transamidase precursor;GPI transamidase;Phosphatidylinositol-glycan biosynthesis class K protein;PIG-K;hGPI8;Uncharacterized protein PIGK	PIGK	PIGK;GPI8	Q92643	Q92643;A6NEM5;Q5TG76	ENSG00000142892	NP_005473	45.251	1.4689	0.030013	2	256240	0	0
IPI00022462;IPI00790745;IPI00788798	Transferrin receptor protein 1;TfR1;TR;TfR;Trfr;CD71 antigen;T9;p90;Transferrin receptor protein 1, serum form;sTfR	TFRC	TFRC	P02786	P02786;A8K6Q8;Q1HE24	ENSG00000072274	NP_003225	84.87	1.4656	0.030671	2	2222600	0	0
IPI00847992;IPI00025158;IPI00619944	STAG1 variant protein;Cohesin subunit SA-1;Stromal antigen 1;SCC3 homolog 1;STAG1 protein	STAG1 variant protein	STAG1 variant protein;STAG1;SA1	Q4LE48	Q4LE48;Q68DW7;Q8WVM7;Q6P275	ENSG00000118007	NP_005853	144.43	1.4605	0.031711	2	6060400	0	0
IPI00306290;IPI00794438	Exportin-T;tRNA exportin;Exportin(tRNA)	XPOT	XPOT	O43592	O43592;A6NLH1;A8KA19	ENSG00000184575	NP_009166	110.06	1.4556	0.032746	3	17080000	0	0
IPI00470649;IPI00607732	Nicalin precursor;Nicastrin-like protein	NCLN	NCLN	Q969V3	Q969V3	ENSG00000125912	NP_064555	62.974	1.4481	0.034372	10	7097100	0	0
IPI00747877;IPI00855751	Zinc finger protein 768	ZNF768	ZNF768	Q9H5H4	Q9H5H4	ENSG00000169957	NP_078947	60.228	1.4451	0.035068	2	5281400	0	0
IPI00031485	Mitochondrial ribosomal protein 63;bMRP63	MRP63	MRP63	Q9BQC6	Q9BQC6;A2A332	ENSG00000173141	NP_076931	12.266	1.4416	0.035874	2	4603900	0	0
IPI00847695;IPI00307259;IPI00830029;IPI00410315	DnaJ (Hsp40) homolog, subfamily C, member 13;DnaJ homolog subfamily C member 13;Required for receptor-mediated endocytosis 8	DNAJC13	DNAJC13;KIAA0678;RME8	A7E2Y5	A7E2Y5;Q0D2M7;Q3L0T1;O75165	ENSG00000138246	NP_056083	254.41	1.4392	0.036432	4	17872000	0	0
IPI00009680	39S ribosomal protein L44, mitochondrial precursor;L44mt;MRP-L44	MRPL44	MRPL44	Q9H9J2	Q9H9J2	ENSG00000135900	NP_075066	37.535	1.4346	0.037525	5	27066000	0	0
IPI00472939;IPI00452747;IPI00735709	Signal peptidase complex subunit 2;Microsomal signal peptidase 25 kDa subunit;SPase 25 kDa subunit	SPCS2	SPCS2;KIAA0102;SPC25	Q15005	Q15005	ENSG00000118363	NP_055567;XP_939890;XP_945274;XP_949583;XP_939889;XP_949578	25.09	1.4314	0.03832	6	15433000	0	0
IPI00009904;IPI00852792	Protein disulfide-isomerase A4 precursor;Protein ERp-72;ERp72	PDIA4	PDIA4;ERP70;ERP72	P13667	P13667;A8K4K6;Q549T6	ENSG00000155660	NP_004902	72.932	1.4285	0.039031	5	4178200	0	0
IPI00744834;IPI00386786;IPI00788072;IPI00784899	Syntaxin-5	STX5	STX5;STX5A	Q13190	Q13190	ENSG00000162236	NP_003155;XP_001128716	39.672	1.4261	0.039635	6	12318000	0	0
IPI00185374;IPI00335069;IPI00787055	26S proteasome non-ATPase regulatory subunit 12;26S proteasome regulatory subunit p55;Uncharacterized protein PSMD12;Proteasome (Prosome, macropain) 26S subunit, non-ATPase, 12, isoform CRA_c	PSMD12	PSMD12;hCG_1749256	O00232	O00232;A6NP15	ENSG00000197170	NP_002807;XP_001134073;XP_001134072;XP_001134070	52.904	1.4249	0.03996	5	4847600	0	0
IPI00027230;IPI00789430;IPI00556482;IPI00556538	Endoplasmin precursor;Heat shock protein 90 kDa beta member 1;94 kDa glucose-regulated protein;GRP94;gp96 homolog;Tumor rejection antigen 1	HSP90B1	HSP90B1;TRA1	P14625	P14625;Q59FC6;Q5CAQ5;Q96GW1	ENSG00000166598	NP_003290	92.468	1.4131	0.043089	14	101230000	0	0
IPI00304458;IPI00243338	Keratin, type I cytoskeletal 23;Cytokeratin-23;CK-23;Keratin-23;K23	KRT23	KRT23	Q9C075	Q9C075;A8K084;Q8TC04	ENSG00000108244	NP_056330	48.131	1.409	0.04424	2	12095000	0	0
IPI00336016	Probable cysteinyl-tRNA synthetase, mitochondrial precursor;Cysteine--tRNA ligase;CysRS	CARS2	CARS2;OK/SW-cl.10	Q9HA77	Q9HA77;Q6AW83;Q6MZE5	ENSG00000134905	NP_078813	62.223	1.4085	0.044384	3	37185000	0	0
IPI00004317	DNA polymerase subunit gamma-1;Mitochondrial DNA polymerase catalytic subunit;PolG-alpha	POLG	POLG;MDP1;POLG1;POLGA	P54098	P54098;A8K5G6;Q2V8X9;Q2V8Y0;Q6JLA7;Q6LCA9	ENSG00000140521	NP_002684	139.56	1.4023	0.046151	4	26884000	0	0
IPI00011416;IPI00445114	Delta(3,5)-Delta(2,4)-dienoyl-CoA isomerase, mitochondrial precursor;CDNA FLJ44603 fis, clone BRACE1000475, highly similar to Delta3,5-delta2,4-dienoyl-CoA isomerase, mitochondrial	ECH1	ECH1	Q13011	Q13011;A8K745;Q6ZTI9	ENSG00000104823	NP_001389	35.816	1.3998	0.046892	6	7968400	0	0
IPI00020451;IPI00646476	IMPACT protein	IMPACT	IMPACT	Q49AM0	Q49AM0;Q9H2X4;Q9P2X3	ENSG00000154059	NP_060909	36.476	1.3988	0.047197	3	2164500	0	0
IPI00306439;IPI00640038;IPI00640495	TIM21-like protein, mitochondrial precursor	C18orf55	C18orf55;HSPC154	Q9BVV7	Q9BVV7;A8K1K8	ENSG00000075336	NP_054896	28.202	1.398	0.047442	4	13489000	0	0
IPI00307547	Uncharacterized protein C9orf46	C9orf46	C9orf46;AD025;MDS030	Q9HBL7	Q9HBL7	ENSG00000107020	NP_060935	17.201	1.398	0.047446	8	13179000	0	0
IPI00215777;IPI00022202;IPI00790115;IPI00788624;IPI00789657;IPI00793177;IPI00791315;IPI00790258;IPI00791005;IPI00792029	Phosphate carrier protein, mitochondrial precursor;PTP;Solute carrier family 25 member 3;CDNA FLJ90278 fis, clone NT2RP1000325, highly similar to Phosphate carrier protein, mitochondrialprecursor	SLC25A3	SLC25A3;PHC;OK/SW-cl.48	Q00325	Q00325;Q53HC3;Q7Z7N7;Q8NCF7	ENSG00000075415	NP_002626;NP_998776;NP_005879	39.958	1.3956	0.048161	42	1081600000	0	0
IPI00043990;IPI00291296;IPI00844181;IPI00552716;IPI00552374	Probable ATP-dependent RNA helicase DDX31;DEAD box protein 31;Helicain	DDX31	DDX31	Q9H8H2	Q9H8H2	ENSG00000125485	NP_073616;NP_619526	94.086	1.3903	0.049805	7	49145000	0	0
IPI00020510	CDGSH iron sulfur domain-containing protein 1;MitoNEET	CISD1	CISD1;C10orf70;ZCD1;MDS029	Q9NZ45	Q9NZ45;Q1X902	ENSG00000122873	NP_060934	12.199	1.387	0.050876	4	8498200	0	0
IPI00032406	DnaJ homolog subfamily A member 2;HIRA-interacting protein 4;Cell cycle progression restoration gene 3 protein;Dnj3;Dj3;Renal carcinoma antigen NY-REN-14	DNAJA2	DNAJA2;CPR3;HIRIP4	O60884	O60884	ENSG00000069345	NP_005871	45.745	1.3836	0.051953	12	64846000	0	DNAJA2
IPI00304187	RNA-binding protein 28;RNA-binding motif protein 28	RBM28	RBM28	Q9NW13	Q9NW13;A4D100;Q53H65	ENSG00000106344	NP_060547	85.737	1.3834	0.052032	35	639610000	0	0
IPI00029046;IPI00793364;IPI00791526;IPI00798088	Uncharacterized protein KIAA0152 precursor	KIAA0152	KIAA0152	Q14165	Q14165	ENSG00000110917	NP_055545	32.233	1.3813	0.052715	5	14957000	0	0
IPI00872261;IPI00182938;IPI00479201;IPI00441992	Uncharacterized protein AHCYL1;Putative adenosylhomocysteinase 2;S-adenosyl-L-homocysteine hydrolase 2;AdoHcyase 2;S-adenosylhomocysteine hydrolase-like 1;DC-expressed AHCY-like molecule;CDNA FLJ16815 fis, clone THYMU3044175, highly similar to Adenosylhomocysteinase	AHCYL1	AHCYL1;DCAL;XPVKONA	A8MYU1	A8MYU1;O43865;Q2NKW8;O43210;Q9BTL0;Q6ZMM9	ENSG00000168710	NP_006612	58.882	1.3737	0.055308	7	9026500	0	0
IPI00028116;IPI00074234	ER lumen protein retaining receptor 1;KDEL receptor 1;KDEL endoplasmic reticulum protein retention receptor 1;Putative MAPK-activating protein PM23	KDELR1	KDELR1;ERD2.1	P24390	P24390;Q8NBW7	ENSG00000105438	NP_006792	24.542	1.3702	0.056512	2	15536000	0	0
IPI00216192;IPI00006615	Caseinolytic peptidase B protein homolog;Suppressor of potassium transport defect 3	CLPB	CLPB;HSP78;SKD3	Q9H078	Q9H078;Q7Z777	ENSG00000162129	NP_110440	75.448	1.3701	0.056555	19	123740000	0	0
IPI00216298;IPI00552768	Thioredoxin;Trx;ATL-derived factor;ADF;Surface-associated sulphydryl protein;SASP;Thioredoxin delta 3	TXN	TXN;TRDX;TRX;TRX1;TXN delta 3	P10599	P10599;Q5T937;Q9UDG5;O60744;Q5T936	ENSG00000136810	NP_003320	11.737	1.3673	0.057545	3	19013000	0	0
IPI00021405;IPI00216953;IPI00644087;IPI00514204	Lamin-A/C;70 kDa lamin;Renal carcinoma antigen NY-REN-32;Progerin;Lamin A/C	LMNA	LMNA;LMN1;RP11-54H19.1-004;RP11-54H19.1-003	P02545	P02545;Q5I6Y4;Q5I6Y6;Q5TCJ2;Q6UYC3;Q5TCJ4	ENSG00000160789	NP_733821;NP_733822	74.139	1.3654	0.05824	99	32682000	0	0
IPI00375380;IPI00549672	26S proteasome subunit p40.5;26S proteasome non-ATPase regulatory subunit 13;26S proteasome regulatory subunit S11;26S proteasome regulatory subunit p40.5	PSMD13	PSMD13	Q9UNM7	Q9UNM7;Q9UNM6;Q53GN6;Q53XU2;Q9Y6E3	ENSG00000185627	NP_787128;NP_002808	42.942	1.365	0.058377	3	18656000	0	0
IPI00019927	26S proteasome non-ATPase regulatory subunit 7;26S proteasome regulatory subunit rpn8;26S proteasome regulatory subunit S12;Proteasome subunit p40;Mov34 protein homolog	PSMD7	PSMD7;MOV34L	P51665	P51665	ENSG00000103035	NP_002802	37.025	1.3599	0.060273	2	12448000	0	0
IPI00011201;IPI00643577;IPI00640765;IPI00643518	NAD-dependent malic enzyme, mitochondrial precursor;NAD-ME;Malic enzyme 2;ME2 protein;Malic enzyme 2, NAD(+)-dependent, mitochondrial, isoform CRA_a	ME2	ME2;hCG_23687	P23368	P23368;Q9BWL6	ENSG00000082212	NP_002387	65.443	1.3589	0.060627	7	47680000	0	0
IPI00024821	26S proteasome non-ATPase regulatory subunit 14;26S proteasome regulatory subunit rpn11;26S proteasome-associated PAD1 homolog 1	PSMD14	PSMD14;POH1	O00487	O00487;Q4ZG77;Q53TH1;Q59G89;Q96DE8	ENSG00000115233	NP_005796	34.577	1.3589	0.060646	3	7146400	0	0
IPI00024650;IPI00646589;IPI00643709;IPI00645964	Monocarboxylate transporter 1;MCT 1;Solute carrier family 16 member 1;SLC16A1 protein	SLC16A1	SLC16A1;MCT1	P53985	P53985;Q5T8R6;Q49A45;Q5T8R5	ENSG00000155380	NP_003042	53.958	1.3567	0.061483	17	118240000	0	0
IPI00018924	High mobility group protein 20A;HMG box-containing protein 20A;HMG domain-containing protein HMGX1	HMG20A	HMG20A;HMGX1	Q9NP66	Q9NP66	ENSG00000140382	NP_060670	40.143	1.3516	0.063436	8	70853000	0	0
IPI00024403;IPI00002657;IPI00030532;IPI00219842;IPI00645310;IPI00384746;IPI00219004;IPI00295469;IPI00059186;IPI00332395;IPI00797947;IPI00334276;IPI00793395;IPI00445372;IPI00797798	Copine-3;Copine III	CPNE3	CPNE3;CPN3;KIAA0636	O75131	O75131;A8KA47;Q05DL8	ENSG00000085719	NP_003900	60.13	1.3492	0.064378	3	1892400	0	0
IPI00170503;IPI00788883;IPI00789486	C17orf42 protein	C17orf42	C17orf42	Q6GPG5	Q6GPG5;Q6PJ19;Q96H04;Q96QE5;Q9H5Z9	ENSG00000172171	NP_078959	41.676	1.3448	0.066129	14	62844000	0	0
IPI00428967;IPI00032825	Toll-like receptor adapter molecule 2;TICAM-2;Putative NF-kappa-B-activating protein 502;Transmembrane emp24 domain-containing protein 7 precursor	TIRAP3	TIRAP3;hCG_37564;TMED7;CGI-109	Q6JUT2	Q6JUT2;Q9Y3B3;Q3B7W7;Q8NBU8	ENSG00000134970	NP_861974	46.172	1.3444	0.066295	3	4712400	0	0
IPI00604590;IPI00795292;IPI00026260;IPI00029091;IPI00790856	Nucleoside diphosphate kinase;Nucleoside diphosphate kinase B;NDK B;NDP kinase B;nm23-H2;C-myc purine-binding transcription factor PUF	NME1-NME2	NME1-NME2;hCG_2001850;NME2;NM23B	Q32Q12	Q32Q12;Q1WM23;P22392;Q6FHN3	ENSG00000011052	NP_001018146;NP_001018147;NP_001018148;NP_001018149;NP_002503	32.642	1.3425	0.067093	5	22531000	0	0
IPI00006482;IPI00646182;IPI00414005;IPI00788782;IPI00302840;IPI00003021;IPI00647102;IPI00640401;IPI00375339;IPI00744194;IPI00647099;IPI00008161;IPI00872242;IPI00218919;IPI00644722	Sodium/potassium-transporting ATPase subunit alpha-1 precursor;Sodium pump subunit alpha-1;Na(+)/K(+) ATPase alpha-1 subunit;Na+/K+ transporting ATPase alpha 1 polypeptide	ATP1A1	ATP1A1	P05023	P05023;Q58I23;Q5TC05;Q5TC01	ENSG00000163399	NP_000692;NP_001001586	112.89	1.3404	0.067972	20	219150000	ATP1A1	0
IPI00008918;IPI00796705;IPI00220465;IPI00796222;IPI00220466	LIM domain and actin-binding protein 1;Epithelial protein lost in neoplasm;Epithelial protein lost in neoplasm beta variant	LIMA1	LIMA1;EPLIN;SREBP3;PP624	Q9UHB6	Q9UHB6;Q53GG0;Q59FE8	ENSG00000050405	NP_057441	85.225	1.3393	0.068426	7	30677000	0	0
IPI00013167;IPI00790956;IPI00796958;IPI00796072;IPI00797306	Mitochondrial 28S ribosomal protein S25;S25mt;MRP-S25	MRPS25	MRPS25;RPMS25	P82663	P82663	ENSG00000131368	NP_071942	20.116	1.3362	0.069728	7	14908000	0	0
IPI00784161;IPI00430770;IPI00456683	Transcription elongation factor SPT6;hSPT6;Tat-cotransactivator 2 protein;Tat-CT2 protein	SUPT6H	SUPT6H;KIAA0162;SPT6H	Q7KZ85	Q7KZ85;A7E2B4	ENSG00000109111	NP_003161	199.07	1.3342	0.070605	4	5815200	0	0
IPI00375677;IPI00413135	39S ribosomal protein L21, mitochondrial precursor;L21mt;MRP-L21;Uncharacterized protein MRPL21	MRPL21	MRPL21	Q7Z2W9	Q7Z2W9;A6NEW1;A6NKU0	ENSG00000197345	NP_852616;NP_852615	23.159	1.3313	0.07185	5	11500000	0	0
IPI00470883;IPI00552978;IPI00872562;IPI00641720;IPI00642251;IPI00640203;IPI00647430	Putative uncharacterized protein DKFZp781H1753;Cohesin subunit SA-2;Stromal antigen 2;SCC3 homolog 2	DKFZp781H1753	DKFZp781H1753;STAG2;SA2	Q5JTI5	Q5JTI5;Q68DE9;Q6AI02;Q6MZM3;Q6MZM4;Q6MZP3;Q8N3U4	ENSG00000101972	NP_001036214;NP_001036215;NP_001036216;NP_006594	145.75	1.3292	0.072789	2	3256000	0	0
IPI00010796;IPI00867665	Protein disulfide-isomerase precursor;PDI;Prolyl 4-hydroxylase subunit beta;Cellular thyroid hormone-binding protein;p55	P4HB	P4HB;ERBA2L;PDI;PDIA1;PO4DB	P07237	P07237;Q96C96	ENSG00000185624	NP_000909	57.116	1.3273	0.073635	4	3827300	0	0
IPI00024067;IPI00455383;IPI00385931	Clathrin heavy chain 1;CLH-17	CLTC	CLTC;CLH17;CLTCL2;KIAA0034	Q00610	Q00610;Q49AL0	ENSG00000141367	NP_004850	191.61	1.327	0.073739	170	3841100000	CLTC	0
IPI00030820;IPI00745964;IPI00794978;IPI00375687	39S ribosomal protein L47, mitochondrial precursor;L47mt;MRP-L47;MRPL47 protein;Mitochondrial ribosomal protein L47, isoform CRA_b	MRPL47	MRPL47;CGI-204;hCG_1643468	Q9HD33	Q9HD33;Q8N5D1	ENSG00000136522	NP_065142	29.577	1.3232	0.075486	5	43058000	0	0
IPI00001676;IPI00290543	Nuclear protein localization protein 4 homolog;Protein NPL4	NPLOC4	NPLOC4;KIAA1499;NPL4	Q8TAT6	Q8TAT6	ENSG00000182446	NP_060391	69.46	1.323	0.075557	3	2037900	0	0
IPI00783781	Nuclear pore complex protein Nup205;Nucleoporin Nup205;205 kDa nucleoporin	NUP205	NUP205;C7orf14;KIAA0225	Q92621	Q92621;A6H8X3;Q4VBX7;Q6DKH1;Q6P486	ENSG00000155561	NP_055950	227.92	1.3216	0.076189	34	311020000	0	0
IPI00021695;IPI00216528;IPI00216527;IPI00216530;IPI00216526;IPI00216529;IPI00790805	Plasma membrane calcium-transporting ATPase 1;PMCA1;Plasma membrane calcium pump isoform 1;Plasma membrane calcium ATPase isoform 1	ATP2B1	ATP2B1;PMCA1	P20020	P20020;Q3L582;A1X4P7;Q59H63;Q58F24	ENSG00000070961	NP_001673;NP_001001323	138.75	1.3214	0.076276	3	10222000	0	0
IPI00794956;IPI00165261;IPI00374338	cDNA FLJ75633, highly similar to Homo sapiens sec1 family domain containing 1 (SCFD1), transcript variant 1, mRNA;Sec1 family domain-containing protein 1;Syntaxin-binding protein 1-like 2;Sly1p;Uncharacterized protein SCFD1	SCFD1	SCFD1;C14orf163;KIAA0917;STXBP1L2;FKSG23	A8K2Z5	A8K2Z5;A8MVJ7;Q53GW1;Q8WVM8;A8MU36	ENSG00000092108	NP_057190;NP_878255	72.377	1.3189	0.077459	2	8181000	0	0
IPI00172594;IPI00719120;IPI00852855;IPI00658191;IPI00852785;IPI00795147	39S ribosomal protein L28, mitochondrial precursor;L28mt;MRP-L28;Melanoma antigen p15;Melanoma-associated antigen recognized by T lymphocytes;Mitochondrial ribosomal protein L28	MRPL28	MRPL28;MAAT1;Z97634.1-005;Z97634.1-010;Z97634.1-009;Z97634.1-011	Q13084	Q13084;Q6FHK1;Q4TT38;A2IDC6;Q4TT37;A2IDC7	ENSG00000086504	NP_006419	30.156	1.318	0.077888	5	27199000	0	0
IPI00011126;IPI00848107	26S protease regulatory subunit 4;P26s4;Proteasome 26S subunit ATPase 1	PSMC1	PSMC1	P62191	P62191;Q53HB3;Q53XL8;Q6NW36	ENSG00000100764	NP_002793	49.184	1.317	0.07835	2	2601400	0	0
IPI00017373	Replication protein A 14 kDa subunit;RP-A;RF-A;Replication factor-A protein 3;p14	RPA3	RPA3;REPA3;RPA14	P35244	P35244;A4D105	ENSG00000106399	NP_002938	13.569	1.3154	0.079119	4	15150000	0	0
IPI00014230;IPI00794855;IPI00795465;IPI00796075;IPI00798067;IPI00796630	Complement component 1 Q subcomponent-binding protein, mitochondrial precursor;Glycoprotein gC1qBP;C1qBP;GC1q-R protein;Hyaluronan-binding protein 1;Mitochondrial matrix protein p32;p33	C1QBP	C1QBP;GC1QBP;HABP1;SF2P32	Q07021	Q07021;A8K651	ENSG00000108561	NP_001203	31.362	1.3149	0.079363	27	857450000	0	0
IPI00552440;IPI00218100;IPI00033151;IPI00552703	DNA polymerase kappa;DINB protein;DINP	POLK	POLK;DINB1	Q9UBT6	Q9UBT6;Q59G18;Q5Q9G8	ENSG00000122008	NP_057302	98.808	1.3138	0.079873	4	41837000	0	0
IPI00101186;IPI00294794;IPI00784220	RRP12-like protein	RRP12	RRP12;KIAA0690	Q5JTH9	Q5JTH9	ENSG00000052749	NP_055994	143.7	1.3122	0.08064	47	559530000	0	0
IPI00220665;IPI00018246;IPI00220663;IPI00220667;IPI00414612	Hexokinase-1;Hexokinase type I;HK I;Brain form hexokinase	HK1	HK1	P19367	P19367;A8K7J7;P78542;Q59FD4;Q5VTC6;Q71V75;Q5VTC4;Q5VTC5	ENSG00000156515	NP_277032;NP_277033;NP_000179;NP_277031;NP_277035	102.74	1.3112	0.08113	6	28137000	HK1	0
IPI00001287;IPI00514791;IPI00514321	Uncharacterized protein C20orf72;Chromosome 20 open reading frame 72	C20orf72	C20orf72;RP11-504H3.1-003	Q9BQP7	Q9BQP7;Q5QPE7	ENSG00000125871	NP_443097	39.42	1.31	0.081715	2	32226000	0	0
IPI00438229;IPI00438230	Transcription intermediary factor 1-beta;TIF1-beta;Tripartite motif-containing protein 28;Nuclear corepressor KAP-1;KRAB-associated protein 1;KAP-1;KRAB-interacting protein 1;KRIP-1;RING finger protein 96	TRIM28	TRIM28;KAP1;RNF96;TIF1B	Q13263	Q13263	ENSG00000130726	NP_005753	88.549	1.3093	0.082083	36	206740000	0	0
IPI00334579;IPI00428285;IPI00428286;IPI00428289;IPI00645648;IPI00640672;IPI00428287;IPI00428288;IPI00384571	39S ribosomal protein L43, mitochondrial precursor;L43mt;MRP-L43;Mitochondrial ribosomal protein bMRP36a;MRPL43 protein	MRPL43	MRPL43	Q5JW07	Q5JW07;Q8N983;Q5JW09;Q5JW08;Q5JW14;Q5JW13;A8K4V4;Q5JW12;Q86XN0	ENSG00000055950	NP_789764;NP_789762;NP_789763;NP_115488	28.675	1.3046	0.084395	4	2666700	0	0
IPI00005050	Mitochondrial 28S ribosomal protein S14;S14mt;MRP-S14	MRPS14	MRPS14	O60783	O60783;Q96Q61	ENSG00000120333	NP_071383	15.139	1.3031	0.085169	3	4342700	0	0
IPI00016839;IPI00798015	TFIIH basal transcription factor complex p52 subunit;Basic transcription factor 2 52 kDa subunit;BTF2-p52;General transcription factor IIH polypeptide 4	GTF2H4	GTF2H4	Q92759	Q92759;Q53HH3;Q76KU4	ENSG00000206476;ENSG00000213780;ENSG00000215476	NP_001508	52.186	1.3011	0.086172	4	57230000	0	GTF2H4
IPI00011770;IPI00872275	NADH dehydrogenase [ubiquinone] 1 alpha subcomplex subunit 4;NADH-ubiquinone oxidoreductase MLRQ subunit;Complex I-MLRQ;CI-MLRQ	NDUFA4	NDUFA4	O00483	O00483;A4D109;A8MYH8	ENSG00000189043	NP_002480	9.3697	1.3009	0.086306	5	50109000	0	0
IPI00017334;IPI00791634;IPI00793658;IPI00793442;IPI00386435;IPI00871907;IPI00386679	Prohibitin;Prohibitin variant;Uncharacterized protein PHB	PHB	PHB	P35232	P35232;A8K401;Q6FHP5;Q6PUJ7;Q53FV0;A8MUL1	ENSG00000167085	NP_002625	29.804	1.3008	0.086337	13	110910000	0	0
IPI00018946	Pantothenate kinase 4;Pantothenic acid kinase 4;hPanK4	PANK4	PANK4	Q9NVE7	Q9NVE7;Q7RTX2	ENSG00000157881	NP_060686	85.99	1.3005	0.086496	2	3919600	0	0
IPI00217277;IPI00015920;IPI00790325	Mitochondrial dicarboxylate carrier;Solute carrier family 25 member 10	SLC25A10	SLC25A10;DIC	Q9UBX3	Q9UBX3;Q542Z3	ENSG00000183048	NP_036272	32.145	1.3004	0.086551	33	1045400000	0	0
IPI00215888;IPI00794961;IPI00871803	Signal recognition particle 72 kDa protein;SRP72	SRP72	SRP72	O76094	O76094;A0PJJ5;Q0D2M6;Q71V07;Q86X80	ENSG00000174780	NP_008878	74.605	1.2977	0.087936	6	66021000	0	0
IPI00554469;IPI00009960;IPI00655644	Mitochondrial inner membrane protein;Mitofilin;p87/89;Cell proliferation-inducing gene 4 protein	IMMT	IMMT;HMP;PIG4	Q16891	Q16891	ENSG00000132305	NP_001093640;NP_006830	82.624	1.2965	0.088612	27	141190000	0	0
IPI00005969;IPI00873484	F-actin-capping protein subunit alpha-1;CapZ alpha-1;Uncharacterized protein CAPZA1	CAPZA1	CAPZA1	P52907	P52907;A8K0T9;A8MV55	ENSG00000116489	NP_006126	32.922	1.2963	0.088719	3	3588000	0	0
IPI00013378;IPI00221295;IPI00798083	DNA topoisomerase 3-alpha;DNA topoisomerase III alpha	TOP3A	TOP3A;TOP3	Q13472	Q13472;A6NCL8;A8K398;A8KA61	ENSG00000177302	NP_004609	112.37	1.2935	0.090168	2	6157200	0	0
IPI00455473;IPI00374065;IPI00876845;IPI00739902;IPI00740837;IPI00736183;IPI00655578;IPI00741107	Melanoma inhibitory activity protein 3 precursor;Protein TANGO;C219-reactive peptide;D320;Uncharacterized protein MIA3;cDNA FLJ77958	MIA3	MIA3;KIAA0268;UNQ6077/PRO20088	Q5JRA6	Q5JRA6;A8MT13;Q3S4X3;A8K2S0;A8MX42;A8MT05	ENSG00000154305	NP_940953;XP_496436;XP_371369;XP_948966;XP_937608;XP_948925;XP_937634;XP_948962;XP_937641;XP_948969	213.7	1.2928	0.090546	2	8569700	0	0
IPI00101258;IPI00000181	28S ribosomal protein S24, mitochondrial precursor;S24mt;MRP-S24;bMRP47;bMRP-47;Uncharacterized protein MRPS24	MRPS24	MRPS24;HSPC335	Q96EL2	Q96EL2;A4D1U9;A6NI76	ENSG00000062582	NP_114403	19.015	1.2895	0.092327	6	8462500	0	0
IPI00016763;IPI00873637	Putative GTP-binding protein 6;Pseudoautosomal GTP-binding protein-like;Uncharacterized protein ENSP00000383537	GTPBP6	GTPBP6;PGPL	O43824	O43824;A8MVW8	ENSG00000178605;ENSG00000215634	NP_036359	44.96	1.2872	0.093602	5	13304000	0	0
IPI00386043;IPI00855720;IPI00855707	Protein ODR4 homolog;Odr-4;hODR-4;Transactivated by transforming growth factor beta protein 1;LAG1-interacting protein	ODR4	ODR4;C1orf27;TTG1;TTG1A	Q5SWX8	Q5SWX8	ENSG00000157181	NP_060317	51.103	1.2842	0.095259	5	878870	0	0
IPI00024364;IPI00843876;IPI00419856;IPI00409698;IPI00164417	Transportin-1;Importin beta-2;Karyopherin beta-2;M9 region interaction protein;MIP;TNPO2 protein	TNPO1	TNPO1;KPNB2;MIP1;TRN;TNPO2	Q92973	Q92973;Q05D48;Q6IN77	ENSG00000083312;ENSG00000105576	NP_002261;NP_694858;NP_038461	102.35	1.2803	0.0975	2	6412300	TNPO1	0
IPI00007188;IPI00010420	ADP/ATP translocase 2;Adenine nucleotide translocator 2;ANT 2;ADP,ATP carrier protein 2;Solute carrier family 25 member 5;ADP,ATP carrier protein, fibroblast isoform	SLC25A5	SLC25A5;ANT2	P05141	P05141;Q6NVC0	ENSG00000005022	NP_001143	32.895	1.2785	0.098539	154	3539300000	0	0
IPI00797038;IPI00294380;IPI00384116;IPI00292709	PCK2 protein;Phosphoenolpyruvate carboxykinase [GTP], mitochondrial precursor;Phosphoenolpyruvate carboxylase;PEPCK-M	PCK2	PCK2;PEPCK2	Q6IB91	Q6IB91;Q16822	ENSG00000100889	NP_004554	70.729	1.2778	0.098957	5	13723000	0	0
IPI00384517;IPI00385395	Nucleotide-binding protein-like	NUBPL	NUBPL;C14orf127	Q8TB37	Q8TB37	ENSG00000151413	NP_079428	34.082	1.2777	0.098984	6	11375000	0	0
IPI00795990;IPI00335824;IPI00216219;IPI00796792	Putative uncharacterized protein DKFZp686M05161;Tight junction protein ZO-1;Zonula occludens protein 1;Zona occludens protein 1;Tight junction protein 1	DKFZp686M05161	DKFZp686M05161;TJP1;ZO1	Q68DX9	Q68DX9;Q6MZU1;Q07157;Q9H317	ENSG00000104067	NP_783297;NP_003248	189.67	1.2761	0.099903	7	25415000	0	0
IPI00382470;IPI00789847;IPI00784295;IPI00796844;IPI00604607;IPI00031523;IPI00795108;IPI00555876;IPI00555957;IPI00796258	Heat shock protein HSP 90-alpha;HSP 86;Renal carcinoma antigen NY-REN-38;Full-length cDNA clone CS0CAP007YF18 of Thymus of Homo sapiens;human;Hsp89-alpha-delta-N	HSP90AA1	HSP90AA1;HSP90A;HSPC1;HSPCA	P07900	P07900;Q86SX1;A8K500;Q2VPJ6;Q8TBA7;Q96HX7;Q86U12;O75322	ENSG00000080824	NP_001017963;NP_005339	98.16	1.2759	0.10003	10	65374000	0	0
IPI00871854;IPI00412713	Uncharacterized protein SAMM50;Sorting and assembly machinery component 50 homolog	SAMM50	SAMM50;CGI-51	A8MZI2	A8MZI2;Q9Y512;Q53HC4;Q56VW7	ENSG00000100347	NP_056195	51.946	1.2752	0.10043	11	16026000	0	0
IPI00028005	Nuclear pore complex protein Nup107;Nucleoporin Nup107;107 kDa nucleoporin	NUP107	NUP107	P57740	P57740	ENSG00000111581	NP_065134	106.37	1.2733	0.10158	22	292320000	0	0
IPI00409635;IPI00827920;IPI00827794;IPI00828170;IPI00827663	Extended synaptotagmin-2;E-Syt2;Chr2Syt;Protein FAM62B	FAM62B	FAM62B;ESYT2;KIAA1228	A0FGR8	A0FGR8;A4D229	ENSG00000117868	NP_065779	98.9	1.2733	0.10154	3	1159300	0	0
IPI00031420	UDP-glucose 6-dehydrogenase;UDP-Glc dehydrogenase;UDP-GlcDH;UDPGDH	UGDH	UGDH	O60701	O60701;Q9NQ81;Q9NQ82;Q9NQ83;Q9NY20	ENSG00000109814	NP_003350	55.023	1.2727	0.10193	4	2592300	0	0
IPI00023006;IPI00008603;IPI00021428;IPI00025416;IPI00515047;IPI00414057;IPI00816229;IPI00645534	Actin, alpha cardiac muscle 1;Alpha-cardiac actin;Actin, aortic smooth muscle;Alpha-actin-2;Cell growth-inhibiting gene 46 protein;Actin, alpha skeletal muscle;Alpha-actin-1;Actin, gamma-enteric smooth muscle;Smooth muscle gamma-actin;Gamma-2-actin;Alpha-actin-3;Actin, alpha 1, skeletal muscle;Actin alpha 1 skeletal muscle protein;ACTA2 protein	ACTC1	ACTC1;ACTC;ACTA2;ACTSA;ACTVS;GIG46;ACTA1;ACTA;ACTG2;ACTA3;ACTL3;ACTSG;RP5-1068B5.2-003	P68032	P68032;P62736;A8K3K1;P68133;Q5T8M9;P63267;Q562S2;Q5T8M8;Q7Z7J6;Q13707	ENSG00000159251;ENSG00000107796;ENSG00000143632;ENSG00000163017	NP_005150;NP_001604;NP_001091;NP_001606	42.019	1.2723	0.10213	7	35074000	0	0
IPI00550037;IPI00555996	28S ribosomal protein S15, mitochondrial precursor;S15mt;MRP-S15;Mitochondrial ribosomal protein S15 variant	MRPS15	MRPS15;RPMS15;DC37	P82914	P82914;Q59EA6	ENSG00000116898	NP_112570	29.842	1.2717	0.10252	3	8921700	0	0
IPI00017726;IPI00336094;IPI00639797	3-hydroxyacyl-CoA dehydrogenase type-2;3-hydroxyacyl-CoA dehydrogenase type II;Type II HADH;3-hydroxy-2-methylbutyryl-CoA dehydrogenase;Endoplasmic reticulum-associated amyloid beta-peptide-binding protein;Short-chain type dehydrogenase/reductase XH98G2;Hydroxysteroid (17-beta) dehydrogenase 10	HSD17B10	HSD17B10;ERAB;HADH2;SCHAD;XH98G2;RP3-339A18.2-004	Q99714	Q99714;Q6IBS9;Q5H927;Q5H928	ENSG00000072506	NP_004484;NP_001032900	26.923	1.2709	0.103	19	291300000	0	0
IPI00219518;IPI00791961	ADP-ribosylation factor-like protein 1	ARL1	ARL1	P40616	P40616;Q53XB1	ENSG00000120805	NP_001168	20.417	1.2698	0.10366	7	34163000	0	0
IPI00018248;IPI00450783	ER lumen protein retaining receptor 2;KDEL receptor 2;KDEL endoplasmic reticulum protein retention receptor 2;ERD2-like protein 1;ELP-1;ER lumen protein retaining receptor	KDELR2	KDELR2;ERD2.2	P33947	P33947;A4D2P4;Q6IPC5	ENSG00000136240	NP_006845;NP_001094073	24.422	1.2692	0.10404	12	773220000	0	0
IPI00790743;IPI00056494;IPI00872954;IPI00477114;IPI00220344;IPI00176574;IPI00742027;IPI00738898;IPI00479645;IPI00787409;IPI00745953;IPI00738375;IPI00447443	60S ribosomal protein L36a-like;Uncharacterized protein ENSP00000382197;Uncharacterized protein ENSP00000348200;HCG1789827;60S ribosomal protein L36a;60S ribosomal protein L44;Cell migration-inducing gene 6 protein	RPL36AL	RPL36AL;hCG_1789827;RPL36A;RPL44;MIG6	Q969Q0	Q969Q0;A8MWY5;A6NLH4;P83881;Q08ES5;A6NCG5	ENSG00000165502;ENSG00000214925;ENSG00000183271;ENSG00000102391	NP_000992;XP_001129191;XP_001134238;NP_066357;XP_001133223;XP_208185;XP_945426;NP_001094853	15.67	1.2692	0.10402	2	458400	0	0
IPI00003565;IPI00027699;IPI00552190;IPI00183104;IPI00647839	26S proteasome non-ATPase regulatory subunit 10;26S proteasome regulatory subunit p28;Gankyrin;Hepatocellular carcinoma-associated protein p28-II	PSMD10	PSMD10	O75832	O75832;Q5U0B2;Q5JYY4;Q5JYY5;Q8IZK9;Q5JYY6	ENSG00000101843	NP_002805;NP_736606	24.428	1.2691	0.10409	3	12291000	0	0
IPI00027442	Alanyl-tRNA synthetase, cytoplasmic;Alanine--tRNA ligase;AlaRS;Renal carcinoma antigen NY-REN-42	AARS	AARS	P49588	P49588;A6NF14	ENSG00000090861	NP_001596	106.81	1.2688	0.1043	7	3659300	0	0
IPI00790530;IPI00171542	85 kDa nucleoporin;Nucleoporin Nup75;Protein Frount;CDNA FLJ12549 fis, clone NT2RM4000689	PCNT1	PCNT1;DKFZp434I1130	Q8NDI4	Q8NDI4;Q9BW27;Q9H9U1	ENSG00000125450	NP_079120	75.019	1.268	0.10474	10	69695000	0	0
IPI00168388;IPI00102936;IPI00386885	Signal recognition particle 68 kDa protein;SRP68	SRP68	SRP68	Q9UHB9	Q9UHB9;Q96K97	ENSG00000167881	NP_055045	70.729	1.2646	0.10685	4	35926000	0	0
IPI00018829;IPI00217047;IPI00217048;IPI00217044;IPI00871486	Spectrin beta chain, brain 3;Spectrin, non-erythroid beta chain 3;Beta-IV spectrin	SPTBN4	SPTBN4;KIAA1642;SPTBN3	Q9H254	Q9H254;Q71S07;Q71S06	ENSG00000160460	NP_066022	288.98	1.2615	0.10877	2	2744300	0	0
IPI00029754;IPI00795011;IPI00783078;IPI00742734;IPI00794020;IPI00795638;IPI00783152	DNA mismatch repair protein Mlh1;MutL protein homolog 1;MutL protein homolog 1 variant;MutL homolog 1 protein	MLH1	MLH1;COCA2	P40692	P40692;Q5GJ64;Q6VBB8;Q53GX1;A5JTV0;Q0ZAJ5;A5JTV1;Q0ZAJ3;Q0ZAJ6;Q59EG3;Q64FK0	ENSG00000076242	NP_000240	84.6	1.2608	0.10921	5	61807000	0	0
IPI00027096;IPI00874009	39S ribosomal protein L19, mitochondrial precursor;L19mt;MRP-L19;MRP-L15;cDNA FLJ76832, highly similar to Homo sapiens mitochondrial ribosomal protein L19 (MRPL19), mRNA	MRPL19	MRPL19;KIAA0104	P49406	P49406;A8K5D5	ENSG00000115364	NP_055578	33.535	1.2599	0.10976	6	22378000	0	0
IPI00020984;IPI00442866;IPI00477719;IPI00383227;IPI00024776	Calnexin precursor;Major histocompatibility complex class I antigen-binding protein p88;p90;IP90;CDNA FLJ26480 fis, clone KDN05071, highly similar to Calnexin	CANX	CANX	P27824	P27824;Q6ZP56	ENSG00000127022	NP_001019820;NP_001737	67.567	1.2599	0.10978	2	4241500	0	0
IPI00555597;IPI00032903	Peptidyl-tRNA hydrolase 2, mitochondrial precursor;PTH 2;Bcl-2 inhibitor of transcription 1	PTRH2	PTRH2;BIT1;PTH2;CGI-147	Q9Y3E5	Q9Y3E5	ENSG00000141378	NP_057161	19.325	1.259	0.11037	2	2150700	0	0
IPI00013068;IPI00796161	Eukaryotic translation initiation factor 3 subunit E;Eukaryotic translation initiation factor 3 subunit 6;eIF-3 p48;eIF3e;Viral integration site protein INT-6 homolog	EIF3E	EIF3E;EIF3S6;INT6	P60228	P60228;Q6FG33;Q6IAX5;Q8WVK4	ENSG00000104408	NP_001559	52.22	1.2588	0.11047	9	52460000	0	0
IPI00465264;IPI00377214	NLR family member X1;Nucleotide-binding oligomerization domain protein 5;Nucleotide-binding oligomerization domain protein 9;Nucleotide-binding oligomerization domain protein 26;Protein Caterpiller 11.3;CLR11.3	NLRX1	NLRX1;NOD26;NOD5;NOD9	Q86UT6	Q86UT6;A8K6Q1	ENSG00000160703	NP_078894;NP_733840	107.61	1.2576	0.11127	7	31997000	0	0
IPI00009950	Vesicular integral-membrane protein VIP36 precursor;Lectin mannose-binding 2;Glycoprotein GP36b	LMAN2	LMAN2;C5orf8	Q12907	Q12907;A8K7T4	ENSG00000169223	NP_006807	40.228	1.2569	0.11173	2	2625800	0	0
IPI00026625;IPI00376609	Nuclear pore complex protein Nup155;Nucleoporin Nup155;155 kDa nucleoporin	NUP155	NUP155;KIAA0791	O75694	O75694	ENSG00000113569	NP_705618;NP_004289	155.2	1.2554	0.11265	21	245010000	0	0
IPI00299084	Transmembrane protein 33;DB83 protein	TMEM33	TMEM33;DB83	P57088	P57088;A6QKW0	ENSG00000109133	NP_060596	27.978	1.2554	0.11267	8	35785000	0	0
IPI00549891;IPI00040900;IPI00552241	Heparan sulfate 2-O-sulfotransferase 1;2-O-sulfotransferase;2OST	HS2ST1	HS2ST1;HS2ST;KIAA0448	Q7LGA3	Q7LGA3;A6ND99;Q32NB5	ENSG00000153936	NP_036394	41.881	1.2552	0.11282	2	2149900	0	0
IPI00106495	Condensin complex subunit 3;Non-SMC condensin I complex subunit G;Chromosome-associated protein G;Condensin subunit CAP-G;hCAP-G;XCAP-G homolog;Antigen NY-MEL-3	NCAPG	NCAPG;CAPG;NYMEL3	Q9BPX3	Q9BPX3;Q6NUR1	ENSG00000109805	NP_071741	114.33	1.255	0.11293	4	17259000	0	0
IPI00646500;IPI00647667;IPI00013939;IPI00646957;IPI00642145	Replication protein A 32 kDa subunit;RP-A;RF-A;Replication factor-A protein 2;p32;p34;Replication protein A2, 32kDa	RPA2	RPA2;REPA2;RPA32;RPA34;RP4-547C9.3-003	P15927	P15927;Q5TEJ7	ENSG00000117748	NP_002937	38.809	1.2546	0.11321	8	40671000	0	0
IPI00043564	Sideroflexin-2	SFXN2	SFXN2	Q96NB2	Q96NB2;Q5JSM6	ENSG00000156398	NP_849189	36.231	1.2528	0.11437	3	12353000	0	0
IPI00018931	Vacuolar protein sorting-associated protein 35;Vesicle protein sorting 35;hVPS35;Maternal-embryonic 3	VPS35	VPS35;MEM3;TCCCTA00141	Q96QK1	Q96QK1;Q53FR4;Q5HYM2	ENSG00000069329	NP_060676	91.706	1.2522	0.11478	5	15812000	VPS35	0
IPI00220150;IPI00335068;IPI00382584;IPI00844297;IPI00646235;IPI00647368	Isocitrate dehydrogenase [NAD] subunit gamma, mitochondrial precursor;Isocitric dehydrogenase;NAD(+)-specific ICDH;NAD (H)-specific isocitrate dehydrogenase gamma subunit;Isocitrate dehydrogenase 3 gamma	IDH3G	IDH3G	P51553	P51553;O15385;O15384;Q2Q9C5;Q2Q9S4	ENSG00000067829	NP_004126;NP_777358	42.794	1.2509	0.11559	3	7121200	0	0
IPI00006025;IPI00790281;IPI00719256;IPI00791478;IPI00792661	Squamous cell carcinoma antigen recognized by T-cells 3;SART-3;hSART-3;Tat-interacting protein of 110 kDa;Tip110	SART3	SART3;KIAA0156;TIP110	Q15020	Q15020;A8K2E4	ENSG00000075856	NP_055521	109.93	1.2504	0.11594	12	119630000	0	SART3
IPI00410584;IPI00386184	Peroxisomal Lon protease homolog 2;Lon protease 2;Lon protease-like protein 2;Peroxisomal Lon protease	LONP2	LONP2;LONP	Q86WA8	Q86WA8;Q6ZMF9;Q9BU35	ENSG00000102910	NP_113678	94.615	1.25	0.1162	18	424130000	0	0
IPI00007765;IPI00787227	Stress-70 protein, mitochondrial precursor;75 kDa glucose-regulated protein;GRP 75;Heat shock 70 kDa protein 9;Peptide-binding protein 74;PBP74;Mortalin;MOT	HSPA9	HSPA9;GRP75;HSPA9B	P38646	P38646;A1XP52;Q1HB43;Q2F839;Q53H23;Q8N1C8	ENSG00000113013	NP_004125	73.68	1.2491	0.11685	24	150110000	0	0
IPI00642245;IPI00607602;IPI00792234;IPI00791609;IPI00790427;IPI00792756;IPI00789011	LETM1 domain-containing protein 1;Cervical cancer 1 proto-oncogene protein p40;Cervical cancer proto-oncogene 2 protein;HCRR-2	LETMD1	LETMD1	Q6P1Q0	Q6P1Q0	ENSG00000050426	NP_056231;NP_001019839	41.79	1.2488	0.11699	4	41767000	0	0
IPI00873253;IPI00104128;IPI00790799;IPI00873608;IPI00789619	Signal peptidase complex catalytic subunit SEC11A;SEC11 homolog A;SEC11-like protein 1;Microsomal signal peptidase 18 kDa subunit;SPase 18 kDa subunit;SPC18;Endopeptidase SP18;Signal peptidase complex SPC-18	SEC11A	SEC11A;SEC11L1;SPC18	P67812	P67812;Q6IAM7;Q7Z4Z6	ENSG00000140612	NP_055115	28.14	1.2456	0.1192	4	12132000	0	0
IPI00294159;IPI00852927	Tricarboxylate transport protein, mitochondrial precursor;Citrate transport protein;CTP;Tricarboxylate carrier protein;Solute carrier family 25 member 1	SLC25A1	SLC25A1;SLC20A3	P53007	P53007;A8K8E8;Q6LAP8	ENSG00000100075	NP_005975	34.012	1.2454	0.11929	62	1014800000	0	0
IPI00004363	STE20/SPS1-related proline-alanine-rich protein kinase;Ste-20-related kinase;Serine/threonine-protein kinase 39;DCHT	STK39	STK39;SPAK	Q9UEW8	Q9UEW8;Q53S90;Q53SL7;Q53SS1;Q6E0B2	ENSG00000198648	NP_037365	59.642	1.2436	0.12058	2	3265900	0	0
IPI00074224;IPI00232533;IPI00642387	Putative eukaryotic translation initiation factor 1A;eIF-1A;eIF-4C;Eukaryotic translation initiation factor 1A, X-chromosomal;eIF-1A X isoform	EIF1AP1	EIF1AP1;EIF1AX;EIF1A;EIF4C	O75642	O75642;P47813	ENSG00000173674	NP_001403	16.46	1.2431	0.12092	2	27592000	0	0
IPI00294834	Aspartyl/asparaginyl beta-hydroxylase;Aspartate beta-hydroxylase;ASP beta-hydroxylase;Peptide-aspartate beta-dioxygenase	ASPH	ASPH	Q12797	Q12797;A6NHI2;A8K721	ENSG00000198363	NP_004309	86.005	1.2408	0.12249	23	419020000	0	0
IPI00414676;IPI00555614;IPI00515119;IPI00514027;IPI00640129;IPI00746291;IPI00555915	Heat shock protein HSP 90-beta;HSP 84;HSP 90	HSP90AB1	HSP90AB1;HSP90B;HSPC2;HSPCB	P08238	P08238;A8K3W9;Q6PK50;Q9H6X9	ENSG00000096384	NP_031381	83.263	1.2407	0.12252	45	415030000	0	0
IPI00016608;IPI00797864	Transmembrane emp24 domain-containing protein 2 precursor;Membrane protein p24A	TMED2	TMED2;RNP24	Q15363	Q15363;Q6FHT8	ENSG00000086598	NP_006806	22.761	1.2407	0.12252	6	3993600	0	0
IPI00000875;IPI00747497;IPI00738381;IPI00744181	Elongation factor 1-gamma;EF-1-gamma;eEF-1B gamma	EEF1G	EEF1G;EF1G;PRO1608	P26641	P26641;Q2F838;Q2F840;Q53YD7	ENSG00000186676	NP_001395;XP_001129635;XP_001129726;XP_001132953	50.118	1.24	0.12305	10	43217000	0	0
IPI00141318;IPI00604713;IPI00796152;IPI00386862;IPI00329053;IPI00102875;IPI00555885;IPI00790467	Cytoskeleton-associated protein 4;63 kDa membrane protein;p63	CKAP4	CKAP4	Q07065	Q07065;Q8TB01;Q6NWZ1	ENSG00000136026	NP_006816	66.022	1.2395	0.12337	38	302520000	0	0
IPI00008998;IPI00787433;IPI00787495	Protein tyrosine phosphatase-like protein PTPLAD1;Protein-tyrosine phosphatase-like A domain-containing protein 1;Butyrate-induced protein 1;B-ind1;hB-ind1	PTPLAD1	PTPLAD1;BIND1	Q6PD63	Q6PD63;Q8IUI5;Q8NC86;Q96T12;Q9NQA7;Q9P035	ENSG00000074696	NP_057479	44.423	1.2369	0.12524	12	215710000	0	0
IPI00020127	Replication protein A 70 kDa DNA-binding subunit;RP-A;RF-A;Replication factor-A protein 1;Single-stranded DNA-binding protein;p70	RPA1	RPA1;REPA1;RPA70	P27694	P27694;A8K0Y9	ENSG00000132383	NP_002936	68.137	1.2363	0.12562	29	229590000	0	0
IPI00220289;IPI00815893;IPI00023109;IPI00297851;IPI00395823;IPI00796585	Chromodomain-helicase-DNA-binding protein 6;ATP-dependent helicase CHD6;CHD-6;Radiation-induced gene B protein	CHD6	CHD6;CHD5;KIAA1335;RIGB	Q8TD26	Q8TD26	ENSG00000124177	NP_115597	305.41	1.2352	0.1264	2	3754000	0	0
IPI00026942;IPI00384365;IPI00386655;IPI00793890;IPI00795129	Erlin-2 precursor;Endoplasmic reticulum lipid raft-associated protein 2;Stomatin-prohibitin-flotillin-HflC/K domain-containing protein 2;SPFH domain-containing protein 2	ERLIN2	ERLIN2;C8orf2;SPFH2;UNQ2441/PRO5003/PRO9924	O94905	O94905;A8K5S9	ENSG00000147475	NP_009106	37.839	1.2341	0.12721	11	54258000	0	0
IPI00007607;IPI00658174;IPI00658171;IPI00658132;IPI00658141	Protein YIF1A;YIP1-interacting factor homolog A;54TMp;Uncharacterized protein YIF1A	YIF1A	YIF1A;54TM;HYIF1P;YIF1	O95070	O95070;A8K509;A6NGW1;A6NM00;A6NNF6	ENSG00000174851	NP_065203	32.011	1.2315	0.12909	2	10710000	0	0
IPI00008728	ATP-dependent Clp protease ATP-binding subunit clpX-like, mitochondrial precursor	CLPX	CLPX	O76031	O76031;A1L428;A8K8F1;Q9H072	ENSG00000166855	NP_006651	69.223	1.2315	0.1291	4	1572900	0	0
IPI00028491	1-acyl-sn-glycerol-3-phosphate acyltransferase epsilon;1-AGP acyltransferase 5;1-AGPAT 5;Lysophosphatidic acid acyltransferase epsilon;LPAAT-epsilon;1-acylglycerol-3-phosphate O-acyltransferase 5	AGPAT5	AGPAT5	Q9NUQ2	Q9NUQ2;Q6NUM7	ENSG00000155189	NP_060831	42.072	1.2308	0.1296	6	10150000	0	0
IPI00029728;IPI00874162;IPI00642906;IPI00442420;IPI00745711	TFIIH basal transcription factor complex helicase subunit;DNA-repair protein complementing XP-D cells;Xeroderma pigmentosum group D-complementing protein;CXPD;DNA excision repair protein ERCC-2;Excision repair cross-complementing rodent repair deficiency, complementation group 2;Xeroderma pigmentosum D;Excision repair cross-complementing rodent repair deficiency, complementation group 2 (Xeroderm…	ERCC2	ERCC2;XPD;XPDC;hCG_20732	P18074	P18074;Q2TB78;Q7KZU6;A8MX75;Q6ZNQ5	ENSG00000104884	NP_000391	86.908	1.23	0.13016	6	19757000	0	0
IPI00291467;IPI00645646;IPI00455148	ADP/ATP translocase 3;Adenine nucleotide translocator 2;ANT 3;ADP,ATP carrier protein 3;Solute carrier family 25 member 6;ADP,ATP carrier protein, isoform T2	SLC25A6	SLC25A6;ANT3;CDABP0051	P12236	P12236;Q59EI9;Q6I9V5;Q5JQ50	ENSG00000169100	NP_001627	32.866	1.2296	0.13046	30	390990000	0	0
IPI00291751	Uncharacterized protein C2orf47, mitochondrial precursor	C2orf47	C2orf47	Q8WWC4	Q8WWC4	ENSG00000162972	NP_078796	32.544	1.2284	0.1314	4	11044000	0	0
IPI00017381;IPI00792595;IPI00795756	Replication factor C subunit 4;Replication factor C 37 kDa subunit;RF-C 37 kDa subunit;RFC37;Activator 1 37 kDa subunit;A1 37 kDa subunit	RFC4	RFC4	P35249	P35249	ENSG00000163918	NP_002907;NP_853551	39.681	1.2274	0.13213	4	7280300	0	0
IPI00607584;IPI00005024	Myb-binding protein 1A	MYBBP1A	MYBBP1A;P160	Q9BQG0	Q9BQG0	ENSG00000132382	NP_001099008;NP_055335	149.37	1.2264	0.13287	95	3014500000	MYBBP1A	MYBBP1A
IPI00294610;IPI00179187	DnaJ homolog subfamily A member 3, mitochondrial precursor;Tumorous imaginal discs protein Tid56 homolog;DnaJ protein Tid-1;hTid-1;Hepatocellular carcinoma-associated antigen 57	DNAJA3	DNAJA3;HCA57;TID1	Q96EY1	Q96EY1;Q53G26;Q59E88	ENSG00000103423	NP_005138	52.537	1.2264	0.13288	23	424710000	0	0
IPI00854629;IPI00742748;IPI00288940;IPI00744119;IPI00479915;IPI00641787;IPI00873044	Obscurin;Obscurin-myosin light chain kinase;Obscurin-MLCK;Obscurin-RhoGEF	OBSCN	OBSCN;KIAA1556;KIAA1639	Q5VST9	Q5VST9;A2A391;Q658N7;A6NNN5;A8MRB5;A6NJA0	ENSG00000154358	NP_001092093;NP_443075	924.96	1.2261	0.13306	2	10310000	0	0
IPI00295857	Coatomer subunit alpha;Alpha-coat protein;Alpha-COP;HEPCOP;HEP-COP;Xenin;Xenopsin-related peptide;Proxenin	COPA	COPA	P53621	P53621;Q5T201	ENSG00000122218	NP_004362	138.33	1.2258	0.13327	2	38475000	COPA	0
IPI00218343;IPI00166768;IPI00478908	Tubulin alpha-1C chain;Tubulin alpha-6 chain;Alpha-tubulin 6;TUBA1C protein	TUBA1C	TUBA1C;TUBA6	Q9BQE3	Q9BQE3;A6NCC1;Q53GA7;Q8N532	ENSG00000167553	NP_116093	49.895	1.2256	0.13343	140	10153000000	0	0
IPI00009662;IPI00100938;IPI00783118;IPI00783682;IPI00795164;IPI00791633;IPI00795820	5'-nucleotidase domain-containing protein 2	NT5DC2	NT5DC2	Q9H857	Q9H857	ENSG00000168268	NP_075059	60.718	1.2254	0.13361	3	43770000	0	0
IPI00009771	Lamin-B2	LMNB2	LMNB2;LMN2	Q03252	Q03252	ENSG00000176619	NP_116126	69.948	1.2237	0.13486	37	200030000	0	0
IPI00005158;IPI00334291;IPI00642982	Lon protease homolog, mitochondrial precursor;Lon protease-like protein;LONP;Mitochondrial ATP-dependent protease Lon;LONHs;Serine protease 15;Lon protease homolog;LONP1 protein	LONP1	LONP1;PRSS15	P36776	P36776;Q2VPA0;Q8N8K8;A4VCH6;Q9BSN5	ENSG00000196365	NP_004784	106.49	1.2221	0.13608	33	227260000	0	0
IPI00514506;IPI00646381;IPI00746023	39S ribosomal protein L24, mitochondrial precursor;L24mt;MRP-L24	MRPL24	MRPL24	Q96A35	Q96A35;A6NIX8	ENSG00000143314	NP_078816;NP_663781	25.445	1.2219	0.13623	5	11518000	0	0
IPI00005692	28S ribosomal protein S12, mitochondrial precursor;S12mt;MRP-S12;MT-RPS12	MRPS12	MRPS12;RPMS12;RPSM12	O15235	O15235;Q53X98	ENSG00000128626	NP_066930;NP_203526;NP_203527	15.173	1.2211	0.13686	3	5361900	0	0
IPI00168284;IPI00007034;IPI00829996;IPI00646359;IPI00514240	Ubiquitin-associated domain-containing protein 2 precursor;Phosphoglycerate dehydrogenase-like protein 1	UBAC2	UBAC2;PHGDHL1;PSEC0110	Q8NBM4	Q8NBM4;A8K2S7;Q5T8P0	ENSG00000134882	NP_808882	38.963	1.2163	0.14058	3	3756200	0	0
IPI00100030;IPI00401043;IPI00401041;IPI00385011	GPI transamidase component PIG-T precursor;Phosphatidylinositol-glycan biosynthesis class T protein	PIGT	PIGT;CGI-06;PSEC0163;UNQ716/PRO1379	Q969N2	Q969N2	ENSG00000124155	NP_057021	65.699	1.2155	0.14117	10	45463000	0	0
IPI00746934;IPI00843999;IPI00640981;IPI00646605;IPI00180305;IPI00876968;IPI00877006;IPI00876953;IPI00386907	E3 ubiquitin-protein ligase UBR4;N-recognin-4;Zinc finger UBR1-type protein 1;Retinoblastoma-associated factor of 600 kDa;600 kDa retinoblastoma protein-associated factor;RBAF600;p600	UBR4	UBR4;KIAA0462;KIAA1307;RBAF600;ZUBR1	Q5T4S7	Q5T4S7	ENSG00000127481	NP_065816	575.95	1.2135	0.14275	3	8699800	0	0
IPI00300341;IPI00796346;IPI00791185;IPI00013109;IPI00789454	Transcription elongation factor B polypeptide 1;RNA polymerase II transcription factor SIII subunit C;SIII p15;Elongin-C;EloC;Elongin 15 kDa subunit	TCEB1	TCEB1	Q15369	Q15369	ENSG00000154582	NP_005639;XP_932757;XP_943811	12.473	1.2126	0.14348	3	5703900	0	0
IPI00376221;IPI00217841	Band 4.1-like protein 5;EPB41L5 protein;Erythrocyte membrane protein band 4.1 like 5, isoform CRA_b;cDNA FLJ76793, highly similar to Homo sapiens erythrocyte membrane protein band 4.1 like 5, mRNA	EPB41L5	EPB41L5;KIAA1548;hCG_17323	Q9HCM4	Q9HCM4;Q4ZG32;Q53RT1;Q7Z5S1;Q8IZ12	ENSG00000115109	NP_065960	81.855	1.2112	0.14455	10	84998000	0	0
IPI00299048;IPI00871709;IPI00871809;IPI00419606	Ras GTPase-activating-like protein IQGAP2;cDNA FLJ76812, highly similar to Homo sapiens IQ motif containing GTPase activating protein 2 (IQGAP2), mRNA	IQGAP2	IQGAP2	Q13576	Q13576;Q59HA3;A8K4V1	ENSG00000145703	NP_006624	180.61	1.2108	0.1449	15	160680000	0	0
IPI00011603;IPI00383659	26S proteasome non-ATPase regulatory subunit 3;26S proteasome regulatory subunit S3;Proteasome subunit p58	PSMD3	PSMD3	O43242	O43242;Q6IBN0;Q8N9M2;Q96N86	ENSG00000108344	NP_002800	60.977	1.2102	0.14537	14	25541000	0	0
IPI00143753;IPI00829908;IPI00790699;IPI00791877;IPI00788772	U2-associated protein SR140;140 kDa Ser/Arg-rich domain protein	SR140	SR140;KIAA0332	O15042	O15042	ENSG00000163714	NP_001073884;XP_945895	118.29	1.2089	0.14646	10	120260000	0	0
IPI00099871;IPI00852745	39S ribosomal protein L40, mitochondrial precursor;L40mt;MRP-40;Nuclear localization signal-containing protein deleted in velocardiofacial syndrome;Up-regulated in metastasis	MRPL40	MRPL40;NLVCF;URIM	Q9NQ50	Q9NQ50	ENSG00000185608	NP_003767	24.49	1.2081	0.14705	4	7298300	0	0
IPI00296999;IPI00790950	ATP synthase mitochondrial F1 complex assembly factor 2, mitochondrial precursor;ATP12 homolog	ATPAF2	ATPAF2;ATP12;LP3663	Q8N5M1	Q8N5M1;A6NDE5;A8K2J2	ENSG00000171953	NP_663729	32.881	1.2079	0.14726	2	7409700	0	0
IPI00658109;IPI00852728;IPI00657729;IPI00797318;IPI00024638;IPI00015141;IPI00853566;IPI00738259	Creatine kinase, ubiquitous mitochondrial precursor;U-MtCK;Mia-CK;Acidic-type mitochondrial creatine kinase	CKMT1A	CKMT1A;CKMT;CKMT1B	P12532	P12532	ENSG00000166998;ENSG00000168775	NP_001015001;NP_066270	47.036	1.2075	0.14756	29	366340000	0	0
IPI00219179;IPI00657932	DNA repair endonuclease XPF;DNA excision repair protein ERCC-4;DNA-repair protein complementing XP-F cells;Xeroderma pigmentosum group F-complementing protein;ERCC4 protein	ERCC4	ERCC4;ERCC11;XPF	Q92889	Q92889;A5PKV6;A8K111;A0PJA9	ENSG00000175595	NP_005227	104.46	1.2069	0.14809	2	26706000	0	0
IPI00220219;IPI00789674	Coatomer subunit beta';Beta'-coat protein;Beta'-COP;p102	COPB2	COPB2	P35606	P35606	ENSG00000184432	NP_004757	102.49	1.2065	0.14836	50	1089100000	0	0
IPI00011200;IPI00642548	D-3-phosphoglycerate dehydrogenase;3-PGDH;Phosphoglycerate dehydrogenase	PHGDH	PHGDH;PGDH3;RP4-683H9.1-002	O43175	O43175;Q5SZU1;Q8N5M8;Q96RV5;Q96RV6;Q96RV7;Q96RV8;Q96RV9;Q9UMY2;Q9UMY3	ENSG00000092621	NP_006614	56.65	1.2055	0.14921	21	87932000	0	0
IPI00055405;IPI00845369	Alpha-ketoglutarate-dependent dioxygenase alkB homolog 2;Alkylated DNA repair protein alkB homolog 2;Oxy DC1	ALKBH2	ALKBH2;ABH2	Q6NS38	Q6NS38	ENSG00000189046	NP_001001655	29.322	1.2033	0.15104	5	16516000	0	0
IPI00031514;IPI00373883;IPI00738557	Replication factor C subunit 5;Replication factor C 36 kDa subunit;RF-C 36 kDa subunit;RFC36;Activator 1 36 kDa subunit;A1 36 kDa subunit;cDNA FLJ77120, highly similar to Homo sapiens replication factor C (activator 1) 5, 36.5kDa (RFC5), transcript variant 2, mRNA	RFC5	RFC5	P40937	P40937;A8K3S0;Q59GW7;A8K4Z2;A8MZ62;Q6LES9	ENSG00000111445	NP_031396;NP_853556	38.496	1.203	0.15127	9	29158000	0	0
IPI00011898;IPI00790479	Translation initiation factor eIF-2B subunit epsilon;eIF-2B GDP-GTP exchange factor subunit epsilon	EIF2B5	EIF2B5;EIF2BE	Q13144	Q13144;Q541Z1;Q59HD8	ENSG00000145191	NP_003898	80.379	1.2022	0.15192	3	12781000	0	0
IPI00006606	28S ribosomal protein S26, mitochondrial precursor;MRP-S26;MRP-S13	MRPS26	MRPS26;C20orf193;RPMS13	Q9BYN8	Q9BYN8	ENSG00000125901	NP_110438	24.211	1.2015	0.15253	9	36184000	0	0
IPI00410693;IPI00470497;IPI00470498;IPI00412714	Plasminogen activator inhibitor 1 RNA-binding protein;PAI1 RNA-binding protein 1;PAI-RBP1;SERPINE1 mRNA-binding protein 1	SERBP1	SERBP1;PAIRBP1;CGI-55	Q8NC51	Q8NC51;Q5VU19;Q5VU22;Q63HR1;Q5VU20;Q5VU21	ENSG00000142864	NP_001018077;NP_001018078;NP_001018079;NP_056455	44.965	1.2009	0.153	6	32532000	0	0
IPI00014577;IPI00844361;IPI00478787;IPI00479988;IPI00382462	Ras-related protein Rab-18;RAB18 long isoform 1;RAB18, member RAS oncogene family variant;RAB18, member RAS oncogene family	RAB18	RAB18;RP11-148B2.1-005;RP11-148B2.1-003	Q9NP72	Q9NP72;Q56UN9;Q59EW3;Q5W0I9;Q5W0J0	ENSG00000099246	NP_067075	22.977	1.1991	0.15451	2	1306300	0	0
IPI00220834;IPI00871391	ATP-dependent DNA helicase 2 subunit 2;ATP-dependent DNA helicase II 80 kDa subunit;Lupus Ku autoantigen protein p86;Ku86;Ku80;86 kDa subunit of Ku antigen;Thyroid-lupus autoantigen;TLAA;CTC box-binding factor 85 kDa subunit;CTCBF;CTC85;Nuclear factor IV;DNA-repair protein XRCC5;Putative uncharacterized protein XRCC5	XRCC5	XRCC5;G22P2	P13010	P13010;A8K3X5;Q0Z7V0;Q53HH7;Q53TC2;Q53T09	ENSG00000079246	NP_066964	82.704	1.199	0.15461	77	2913400000	0	0
IPI00748750		0		A6NFI8	A6NFI8			16.637	1.198	0.15544	8	12440000	0	0
IPI00006970	Mitochondrial 28S ribosomal protein S2;S2mt;MRP-S2	MRPS2	MRPS2;CGI-91	Q9Y399	Q9Y399;Q5T899	ENSG00000122140	NP_057118	35.552	1.1979	0.1555	6	33525000	0	0
IPI00642904;IPI00012726;IPI00555747;IPI00642944;IPI00644016;IPI00869005	PABPC4 protein;Polyadenylate-binding protein 4;Poly(A)-binding protein 4;PABP 4;Inducible poly(A)-binding protein;iPABP;Activated-platelet protein 1;APP-1;Polyadenylate binding protein II	PABPC4	PABPC4;APP1;PABP4	Q3B867	Q3B867;Q53GL4;Q59GZ7;Q5SPS6;Q6IQ30;Q13310;Q5SPS4;Q147Y3;Q5T3B4;Q15164;Q5SPS5	ENSG00000090621	NP_003810	72.39	1.1979	0.15551	3	4063500	0	0
IPI00022774;IPI00871453;IPI00871777	Transitional endoplasmic reticulum ATPase;TER ATPase;15S Mg(2+)-ATPase p97 subunit;Valosin-containing protein;VCP;VCP protein	VCP	VCP	P55072	P55072;Q0V924;Q5VYM0;Q0IIN5;Q96IF9;Q9HAP0;Q9HAP1;Q9NTC4	ENSG00000165280	NP_009057	89.321	1.1975	0.1559	36	1113600000	0	0
IPI00018349	DNA replication licensing factor MCM4;CDC21 homolog;P1-CDC21	MCM4	MCM4;CDC21	P33991	P33991	ENSG00000104738	NP_005905;NP_877423	96.557	1.1967	0.15652	5	29018000	0	0
IPI00219729;IPI00796094;IPI00797802	Mitochondrial 2-oxoglutarate/malate carrier protein;OGCP;Solute carrier family 25 member 11	SLC25A11	SLC25A11;SLC20A4	Q02978	Q02978;Q6IBH0	ENSG00000108528	NP_003553	34.061	1.1946	0.15834	68	1642500000	0	0
IPI00021290;IPI00394838	ATP-citrate synthase;ATP-citrate (pro-S-)-lyase;Citrate cleavage enzyme;CDNA FLJ37765 fis, clone BRHIP2024742, highly similar to ATP-CITRATE	ACLY	ACLY	P53396	P53396;Q4LE36;Q8N9C4	ENSG00000131473	NP_001087;NP_942127	120.84	1.1943	0.15866	8	52542000	0	0
IPI00293464;IPI00787250;IPI00737857	DNA damage-binding protein 1;Damage-specific DNA-binding protein 1;UV-damaged DNA-binding factor;DDB p127 subunit;DNA damage-binding protein a;DDBa;UV-damaged DNA-binding protein 1;UV-DDB 1;Xeroderma pigmentosum group E-complementing protein;XPCe;XPE-binding factor;XPE-BF;HBV X-associated protein 1;XAP-1	DDB1	DDB1;XAP1	Q16531	Q16531;A6NG77	ENSG00000167986	NP_001914;XP_001128983;XP_001128974	126.97	1.1939	0.15899	71	3603700000	0	0
IPI00791262;IPI00029114	Immature colon carcinoma transcript 1 protein precursor;Digestion substraction 1;DS-1	ICT1	ICT1;DS1	Q14197	Q14197	ENSG00000167862	NP_001536	24.469	1.1939	0.15893	6	8319100	0	0
IPI00006932;IPI00216804;IPI00071318;IPI00410027;IPI00410026;IPI00798019;IPI00853373;IPI00793246	Putative RNA-binding protein Luc7-like 2	LUC7L2	LUC7L2;CGI-59;CGI-74	Q9Y383	Q9Y383;Q75M91	ENSG00000146963	NP_057103	46.513	1.1933	0.15949	10	14094000	0	0
IPI00646510;IPI00029769	Tyrosine-protein kinase HCK;p59-HCK/p60-HCK;Hemopoietic cell kinase	HCK	HCK	P08631	P08631;A8K4G3;A8K1I1	ENSG00000101336	NP_002101	59.599	1.1928	0.15995	2	1662200	0	0
IPI00328840;IPI00871945;IPI00787463	THO complex subunit 4;Tho4;Ally of AML-1 and LEF-1;Transcriptional coactivator Aly/REF;bZIP-enhancing factor BEF	THOC4	THOC4;ALY;BEF	Q86V81	Q86V81;A8MU19	ENSG00000183684	NP_005773	27.557	1.1926	0.1601	52	774450000	0	0
IPI00549248;IPI00220740;IPI00658013;IPI00872901;IPI00455423;IPI00604504;IPI00874272	Nucleophosmin;NPM;Nucleolar phosphoprotein B23;Numatrin;Nucleolar protein NO38;Nucleophosmin/B23.2;Nucleolar phosphoprotein B23, numatrin	NPM1	NPM1;NPM	P06748	P06748;A4ZU86;A8K3N7;Q9BTI9;Q9BYG9;Q9NX34	ENSG00000181163	NP_002511;NP_954654;NP_001032827	32.575	1.1913	0.16118	36	1570600000	0	0
IPI00182533;IPI00816097	60S ribosomal protein L28;Ribosomal protein L28 variant	RPL28	RPL28	P46779	P46779;O60251;Q59F34	ENSG00000108107	NP_000982	15.747	1.1911	0.16143	17	229990000	0	0
IPI00181617;IPI00658072	RNA-binding protein 34;RNA-binding motif protein 34;Novel protein	RBM34	RBM34;KIAA0117;RP11-739C15.1-008	P42696	P42696;A8K8J7;A2A2V2	ENSG00000188739	NP_055829	48.564	1.19	0.16235	4	10270000	0	0
IPI00174190;IPI00647467	Protein-tyrosine phosphatase mitochondrial 1, mitochondrial precursor;PTEN-like phosphatase;Phosphoinositide lipid phosphatase	PTPMT1	PTPMT1;MOSP;PLIP;PNAS-129	Q8WUK0	Q8WUK0	ENSG00000110536	NP_783859	22.843	1.1866	0.16532	5	102840000	0	0
IPI00872597;IPI00373877;IPI00337602;IPI00642074;IPI00640182;IPI00376268	Uncharacterized protein ZNF326;Zinc finger protein 326	ZNF326	ZNF326	A8MYX1	A8MYX1;Q5BKZ1	ENSG00000162664	NP_892021	65.695	1.186	0.16593	7	6701000	0	0
IPI00307409;IPI00514545	39S ribosomal protein L9, mitochondrial precursor;L9mt;MRP-L9;Mitochondrial ribosomal protein L9	MRPL9	MRPL9;RP11-98D18.5-002	Q9BYD2	Q9BYD2;Q5SZR1	ENSG00000143436	NP_113608	30.185	1.1832	0.16839	3	4032700	0	0
IPI00795922;IPI00022276;IPI00791486;IPI00854568;IPI00793268;IPI00792103;IPI00796890;IPI00795057	Mitochondrial ribosomal protein S28 variant;Mitochondrial 28S ribosomal protein S28;S28mt;MRP-S28;MRP-S35;PC1/MRPS28 fusion protein	MRPS28	MRPS28;MRPS35;HSPC007	Q53G62	Q53G62;Q9Y2Q9;A5Y5A3	ENSG00000147586	NP_054737	21.381	1.1828	0.16878	4	35603000	0	0
IPI00022002	Mitochondrial 28S ribosomal protein S27;S27mt;MRP-S27	MRPS27	MRPS27;KIAA0264	Q92552	Q92552;Q6P1S1;Q6PKB3;Q8N6F2	ENSG00000113048	NP_055899	47.669	1.1814	0.17009	5	8049800	0	0
IPI00023598	Tubulin beta-4 chain;Tubulin 5 beta	TUBB4	TUBB4;TUBB5	P04350	P04350	ENSG00000104833	NP_006078	49.585	1.1809	0.17047	5	409310000	0	0
IPI00103036;IPI00853162	Pentatricopeptide repeat domain-containing protein 2	PTCD2	PTCD2;FLJ12598	Q6IA65	Q6IA65;Q8WV60;Q9H9R0	ENSG00000049883	NP_079030	43.967	1.1808	0.1706	2	451650	0	0
IPI00032038;IPI00479108;IPI00021925;IPI00797360	Carnitine O-palmitoyltransferase I, liver isoform;CPT I;CPTI-L;Carnitine palmitoyltransferase 1A	CPT1A	CPT1A;CPT1	P50416	P50416;Q8WZ48	ENSG00000110090	NP_001867;NP_001027017	88.367	1.1805	0.17091	22	226050000	0	0
IPI00384297	Carbonyl reductase 4	CBR4	CBR4;hCG_20350	A6NKV2	A6NKV2;Q8N4T8;Q8WTW8;Q96K93	ENSG00000145439	NP_116172	25.301	1.18	0.17134	2	4261500	0	0
IPI00414410;IPI00556611	39S ribosomal protein L22, mitochondrial precursor;L22mt;MRP-L22	MRPL22	MRPL22;HSPC158	Q9NWU5	Q9NWU5;A6NGJ8;Q96Q51	ENSG00000082515	NP_054899;NP_001014990	26.063	1.1744	0.17652	3	3804200	0	0
IPI00470416;IPI00153051;IPI00868698	Poly(A) RNA polymerase, mitochondrial precursor;PAP;mtPAP;Polynucleotide adenylyltransferase;PAP-associated domain-containing protein 1	PAPD1	PAPD1	Q9NVV4	Q9NVV4;Q5T852	ENSG00000107951	NP_060579	78.832	1.1737	0.17717	10	32733000	0	0
IPI00001663;IPI00220543;IPI00220542;IPI00220544	Serine protease HTRA2, mitochondrial precursor;High temperature requirement protein A2;HtrA2;Omi stress-regulated endoprotease;Serine proteinase OMI;Serine protease 25	HTRA2	HTRA2;OMI;PRSS25	O43464	O43464;A8K7G2	ENSG00000115317	NP_037379;NP_659540	48.84	1.1736	0.17727	2	2716400	0	0
IPI00295098;IPI00797747	Signal recognition particle receptor subunit beta;SR-beta;Protein APMCF1	SRPRB	SRPRB;PSEC0230	Q9Y5M8	Q9Y5M8;Q549N5;Q6P595	ENSG00000144867	NP_067026	29.702	1.1714	0.17933	4	10166000	0	0
IPI00871988;IPI00793874	Uncharacterized protein SFXN3;Sideroflexin 3;Sideroflexin-3	SFXN3	SFXN3;hCG_24661	A6NCZ6	A6NCZ6;Q9BWM7	ENSG00000107819	NP_112233	35.978	1.1703	0.18038	12	56131000	0	0
IPI00394882;IPI00383449	Ras-related protein Rab-15	RAB15	RAB15	P59190	P59190;Q6MZX6	ENSG00000139998	NP_941959	24.39	1.1703	0.18042	2	6765000	0	0
IPI00027438;IPI00607626;IPI00791583;IPI00827631;IPI00792079;IPI00789691;IPI00793401	Flotillin-1;Flotillin 1	FLOT1	FLOT1;DASS-191K16.3-009;XXbac-BCX111D4.4-009;XXbac-BPG252P9.2-009	O75955	O75955;A2VCL5;Q53HQ0;Q5ST80;Q6IB58;A2AB12;Q5JP64	ENSG00000137312;ENSG00000206379;ENSG00000206480	NP_005794	47.355	1.1697	0.181	7	2875500	0	0
IPI00174390;IPI00795797	2'-phosphodiesterase;2'-phosphodiesterase, isoform CRA_a;2'-PDE protein	2-PDE	2-PDE;2'-PDE;hCG_1639804	Q6L8Q7	Q6L8Q7;Q8NDU2;Q8TE78;Q8IYU3	ENSG00000174840	NP_808881	67.351	1.1685	0.18217	2	4117200	0	0
IPI00395627;IPI00552308	Calcyclin-binding protein;CacyBP;hCacyBP;Siah-interacting protein;S100A6-binding protein;Calcyclin binding protein	CACYBP	CACYBP;S100A6BP;SIP;PNAS-107;RP1-102G20.6-002	Q9HB71	Q9HB71;Q5R371;Q6NVY0;A6NLN3;Q5R370	ENSG00000116161	NP_055227;NP_001007215	26.21	1.1675	0.18313	5	27487000	0	0
IPI00783271	Leucine-rich PPR motif-containing protein, mitochondrial precursor;130 kDa leucine-rich protein;LRP 130;GP130	LRPPRC	LRPPRC;LRP130	P42704	P42704;A0PJE3;A8K1V1;Q53PC0;Q53QN7;Q96D84	ENSG00000138095	NP_573566	157.9	1.1672	0.18338	18	129110000	0	0
IPI00291930;IPI00397519	Clathrin interactor 1;Epsin-4;Epsin-related protein;EpsinR;Enthoprotin;Clathrin-interacting protein localized in the trans-Golgi region;Clint	CLINT1	CLINT1;ENTH;EPN4;EPNR;KIAA0171	Q14677	Q14677	ENSG00000113282	NP_055481	68.259	1.1672	0.18336	5	2232300	0	0
IPI00025341;IPI00445024;IPI00794146	D-beta-hydroxybutyrate dehydrogenase, mitochondrial precursor;BDH;3-hydroxybutyrate dehydrogenase	BDH1	BDH1;BDH	Q02338	Q02338;A1E284	ENSG00000161267	NP_004042;NP_976059;NP_976060	38.157	1.1671	0.18349	9	34309000	0	0
IPI00844249;IPI00640749	Glycerol-3-phosphate acyltransferase, mitochondrial precursor;GPAT;Glycerol 3-phosphate acyltransferase, mitochondrial;KIAA1560;Glycerol-3-phosphate acyltransferase, mitochondrial, isoform CRA_a	GPAM	GPAM;KIAA1560;RP11-426E5.2;RP11-426E5.2-002;hCG_40975	Q9HCL2	Q9HCL2;Q6ZMF6;Q6ZMG4;Q86T70;Q86TA3;Q8N1G6;Q5VW52	ENSG00000119927	NP_065969	93.794	1.1667	0.18384	2	572350	0	0
IPI00641829;IPI00848161;IPI00790636;IPI00643815;IPI00792043;IPI00796920;IPI00642800;IPI00641634;IPI00792599;IPI00514381;IPI00642880;IPI00641325;IPI00640787;IPI00641926;IPI00795722;IPI00791495;IPI00644541	Spliceosome RNA helicase BAT1;DEAD box protein UAP56;56 kDa U2AF65-associated protein;ATP-dependent RNA helicase p47;HLA-B-associated transcript-1;HLA-B associated transcript 1	BAT1	BAT1;UAP56;XXbac-BCX270M2.2-006;DASS-161H22.1-017;XXbac-BPG296P20.6-019;DASS-161H22.1-009;DASS-161H22.1-018	Q13838	Q13838;Q5STB8;Q5STA0;Q5STU3;A2BF54;A6PWH1;A2AB31;A2BF53;A6PWH0;A2BF56;Q59G92;Q5STA2;Q5STU9;A2BF57;A6PWH2	ENSG00000198563;ENSG00000215412;ENSG00000215425	NP_004631;NP_542165	50.679	1.1661	0.18442	17	41971000	BAT1	0
IPI00292168	Histone chaperone ASF1A;Anti-silencing function protein 1 homolog A;hAsf1;hAsf1a;CCG1-interacting factor A;CIA;hCIA	ASF1A	ASF1A;CGI-98;HSPC146	Q9Y294	Q9Y294;Q5JW33	ENSG00000111875	NP_054753	22.968	1.1658	0.18471	4	3172400	0	0
IPI00300074	Phenylalanyl-tRNA synthetase beta chain;Phenylalanine--tRNA ligase beta chain;PheRS	FARSB	FARSB;FARSLB;FRSB;HSPC173	Q9NSD9	Q9NSD9;A8K666;Q4ZFX1;Q57ZJ5;Q9BR63	ENSG00000116120	NP_005678	66.129	1.1651	0.18544	12	104620000	0	0
IPI00291755;IPI00871723;IPI00788173;IPI00217137	Nuclear pore membrane glycoprotein 210 precursor;POM210;Nuclear pore protein gp210	NUP210	NUP210;KIAA0906;PSEC0245	Q8TEM1	Q8TEM1;A6NN56	ENSG00000132182	NP_079199	205.54	1.1648	0.18576	29	328180000	0	0
IPI00099996	RNA (guanine-9-)-methyltransferase domain-containing protein 1, mitochondrial precursor;Renal carcinoma antigen NY-REN-49;HBV pre-S2 trans-regulated protein 2	RG9MTD1	RG9MTD1	Q7L0Y3	Q7L0Y3	ENSG00000174173	NP_060289	47.346	1.164	0.18646	17	64248000	0	0
IPI00296337;IPI00376215	DNA-dependent protein kinase catalytic subunit;DNA-PK catalytic subunit;DNA-PKcs;DNPK1;p460	PRKDC	PRKDC;HYRC;HYRC1	P78527	P78527	ENSG00000121031	NP_008835;NP_001075109	469.08	1.1635	0.18704	204	6069200000	0	0
IPI00033907;IPI00787085;IPI00848300;IPI00743091;IPI00736991;IPI00412514;IPI00739244	Anaphase-promoting complex subunit 1;APC1;Cyclosome subunit 1;Protein Tsg24;Mitotic checkpoint regulator	ANAPC1	ANAPC1;TSG24	Q9H1A4	Q9H1A4	ENSG00000153107	NP_073153	216.5	1.1635	0.18704	2	6171600	0	0
IPI00299512;IPI00304235;IPI00790152;IPI00220514;IPI00220513	Neurofibromin;Neurofibromatosis-related protein NF-1;Neurofibromin truncated;NF1	NF1	NF1	P21359	P21359;A8K1M1;Q14931;Q7Z3J5;Q9UMU3;Q4W6X4;Q59FX3	ENSG00000196712	NP_001035957;NP_000258	319.37	1.1618	0.18867	15	105490000	0	0
IPI00375527;IPI00856084;IPI00644730;IPI00442268;IPI00647813	IMP (Inosine monophosphate) dehydrogenase 1;Uncharacterized protein IMPDH1;Inosine-5'-monophosphate dehydrogenase 1;IMP dehydrogenase 1;IMPDH-I;IMPD 1;CDNA FLJ16255 fis, clone HLUNG2015548, highly similar to INOSINE-5'-MONOPHOSPHATE DEHYDROGENASE 1	IMPDH1	IMPDH1;tcag7.1036;IMPD1	A4D0Z6	A4D0Z6;A6NNI6;Q5H9Q6;P20839;A4D0Z7;A6NDW5;Q6ZNB1	ENSG00000106348	NP_000874;NP_001096075;NP_899066	64.319	1.1609	0.18958	2	2434700	0	0
IPI00021924	Histone H1x	H1FX	H1FX	Q92522	Q92522	ENSG00000184897	NP_006017	22.487	1.1605	0.18996	13	265050000	0	0
IPI00549205;IPI00305282;IPI00107531;IPI00658205;IPI00852595;IPI00798033	DNA repair protein RAD50;hRAD50	RAD50	RAD50	Q92878	Q92878;A8K3I2;Q32P42	ENSG00000113522	NP_005723;NP_597816	154.59	1.1589	0.19156	18	164860000	0	0
IPI00020436;IPI00429190;IPI00795676	Ras-related protein Rab-11B;GTP-binding protein YPT3;Ras-related protein Rab-11A;Rab-11;YL8	RAB11B	RAB11B;YPT3;RAB11A;RAB11	Q15907	Q15907;A5YM50;Q5U0I1;Q6FHR0;Q6FI42;P62491	ENSG00000185236;ENSG00000103769	NP_004209;NP_004654	24.488	1.1587	0.19173	3	4407200	0	0
IPI00300094	LSG1 protein	LSG1	LSG1	A0JLT4	A0JLT4;A0PJK3;A6NI18;Q7L9H8;Q9H089	ENSG00000041802	NP_060855	75.225	1.158	0.19243	3	28171000	0	0
IPI00015833	Coiled-coil-helix-coiled-coil-helix domain-containing protein 3, mitochondrial precursor	CHCHD3	CHCHD3	Q9NX63	Q9NX63;A4D1N4	ENSG00000106554	NP_060282	26.152	1.1575	0.19299	12	23113000	0	0
IPI00016249;IPI00554715;IPI00479630;IPI00797887	Fragile X mental retardation syndrome-related protein 1;hFXR1p	FXR1	FXR1	P51114	P51114;A8K9B8	ENSG00000114416	NP_005078;NP_001013456;NP_001013457	69.692	1.157	0.19349	10	68581000	0	0
IPI00016801;IPI00872742;IPI00027146;IPI00746092;IPI00737281;IPI00745684	Glutamate dehydrogenase 1, mitochondrial precursor;GDH;GLUD1 protein;Glutamate dehydrogenase 2, mitochondrial precursor;Glutamate dehydrogenase 1 variant	GLUD1	GLUD1;GLUD;GLUD2;GLUDP1	P00367	P00367;Q53GW3;Q14400;Q9UQV0;P49448;Q9BSD0;Q59FQ4	ENSG00000148672;ENSG00000182890	NP_005262;NP_036216	61.397	1.1569	0.19358	19	75134000	0	0
IPI00008524;IPI00796945;IPI00410017;IPI00794246;IPI00301154;IPI00790842;IPI00873037;IPI00787574;IPI00061206;IPI00432527;IPI00787544;IPI00217142;IPI00641299	Polyadenylate-binding protein 1;Poly(A)-binding protein 1;PABP 1;Polyadenylate-binding protein 3;Poly(A)-binding protein 3;PABP 3;Testis-specific poly(A)-binding protein	PABPC1	PABPC1;PAB1;PABP1;PABPC2;PABPC3;PABP3;PABPL3	P11940	P11940;Q9H361;Q2VIP3;Q3ZCS4;Q5VX58	ENSG00000070756;ENSG00000151846	NP_002559;NP_112241	70.67	1.1565	0.19395	18	129940000	0	0
IPI00025323;IPI00853101;IPI00783634	Microtubule-associated protein 9;Aster-associated protein;MAP9 protein	MAP9	MAP9;ASAP	Q49MG5	Q49MG5;A2VCT0;A2VCS9;Q05CN5	ENSG00000164114	NP_001034669	74.233	1.1563	0.19413	6	3686500	0	0
IPI00023919;IPI00745502;IPI00555749;IPI00794839	26S protease regulatory subunit 8;Proteasome 26S subunit ATPase 5;Proteasome subunit p45;p45/SUG;Thyroid hormone receptor-interacting protein 1;TRIP1;cDNA FLJ75514, highly similar to S.scrofa putative 26S protease subunit;Proteasome (Prosome, macropain) 26S subunit, ATPase, 5, isoform CRA_b;Proteasome 26S ATPase subunit 5 variant	PSMC5	PSMC5;SUG1;hCG_41818	P62195	P62195;A8K763;A8K3Z3;Q59GS3	ENSG00000087191	NP_002796	45.626	1.1562	0.19428	2	3285500	0	0
IPI00012268;IPI00384420;IPI00793022;IPI00796340;IPI00795529;IPI00794915;IPI00793806	26S proteasome non-ATPase regulatory subunit 2;26S proteasome regulatory subunit RPN1;26S proteasome regulatory subunit S2;26S proteasome subunit p97;Tumor necrosis factor type 1 receptor-associated protein 2;55.11 protein;P67	PSMD2	PSMD2;TRAP2	Q13200	Q13200;Q53XQ4;Q59EG8;Q9NSM5;Q13041	ENSG00000175166	NP_002799	100.2	1.1553	0.19519	14	97794000	0	0
IPI00028514;IPI00411692;IPI00216910;IPI00216907;IPI00176923;IPI00023151;IPI00216908;IPI00216909	Glutamate carboxypeptidase 2;Glutamate carboxypeptidase II;Membrane glutamate carboxypeptidase;mGCP;N-acetylated-alpha-linked acidic dipeptidase I;NAALADase I;Pteroylpoly-gamma-glutamate carboxypeptidase;Folylpoly-gamma-glutamate carboxypeptidase;FGCP;Folate hydrolase 1;Prostate-specific membrane antigen;PSMA;PSM;Prostate-specific membrane antigen-like protein;Cell growth-inhibiting gene 26 prote…	FOLH1	FOLH1;FOLH;NAALAD1;PSM;PSMA;PSMAL;GIG26	Q04609	Q04609;A4UU13;Q2VPJ0;Q541A4;A4UU12;Q7Z5D2;Q8TAY3;Q9HBA9	ENSG00000086205;ENSG00000134612	NP_004467;NP_001014986;NP_710163	84.33	1.1544	0.19611	3	12233000	0	0
IPI00640828;IPI00647530;IPI00023768;IPI00607770;IPI00607694	Hyaluronan synthase 1;Hyaluronan synthase 1, isoform CRA_a;Hyaluronate synthase 1;Hyaluronic acid synthase 1;HA synthase 1;HuHAS1;Hyaluronan synthase 1 variant Vb;Hyaluronan synthase 1 variant Va	HAS1	HAS1;hCG_91965;HAS	Q9NS49	Q9NS49;Q92839;Q4VHE4;Q8IYH3;Q4VHE5;Q4VHE6	ENSG00000105509	NP_001514	65.557	1.1541	0.19637	3	21543000	0	0
IPI00479905;IPI00074489	NADH dehydrogenase [ubiquinone] 1 beta subcomplex subunit 10;NADH-ubiquinone oxidoreductase PDSW subunit;Complex I-PDSW;CI-PDSW;NDUFB10 protein;NADH dehydrogenase (Ubiquinone) 1 beta subcomplex, 10, 22kDa, isoform CRA_a	NDUFB10	NDUFB10;hCG_42700	O96000	O96000;A8K761;Q96II6;Q96RX5	ENSG00000140990	NP_004539	20.776	1.1538	0.19675	4	24109000	0	0
IPI00464951;IPI00478316;IPI00745323	SWI/SNF-related matrix-associated actin-dependent regulator of chromatin subfamily E member 1-related;SMARCE1-related protein;HMG box-containing protein 20B;Structural DNA-binding protein BRAF35;BRCA2-associated factor 35;Sox-like transcriptional factor	HMG20B	HMG20B;BRAF35;HMGX2;SMARCE1R	Q9P0W2	Q9P0W2;A4IF61;A8K0D5	ENSG00000064961	NP_006330	35.812	1.1531	0.19747	9	24267000	0	0
IPI00013146;IPI00789525;IPI00793335;IPI00791542;IPI00792175	Mitochondrial 28S ribosomal protein S22;S22mt;MRP-S22;Mitochondrial ribosomal protein S22 variant	MRPS22	MRPS22;C3orf5;RPMS22;GK002	P82650	P82650;A8K9Y7;Q8NBL6;Q9H3I1;Q59GX8	ENSG00000175110	NP_064576	41.28	1.1524	0.19819	7	31257000	0	0
IPI00644079;IPI00479217;IPI00644224;IPI00640106	Heterogeneous nuclear ribonucleoprotein U;hnRNP U;Scaffold attachment factor A;SAF-A;p120;pp120	HNRNPU	HNRNPU;HNRPU;SAFA;U21.1;RP11-11N7.3-004	Q00839	Q00839;Q5RI17;Q96BA7;Q9UEL2;Q5RI19;Q7Z4Q5	ENSG00000153187	NP_114032;NP_004492	90.583	1.1522	0.19835	132	4027800000	0	0
IPI00029159;IPI00218853	Double-strand break repair protein MRE11A;MRE11 homolog 1;MRE11 meiotic recombination 11 homolog A	MRE11A	MRE11A;HNGS1;MRE11	P49959	P49959;Q05D78;Q9BS79	ENSG00000020922	NP_005582;NP_005581	80.592	1.1508	0.19981	6	65774000	0	0
IPI00007208	Probable ATP-dependent RNA helicase DDX41;DEAD box protein 41;DEAD box protein abstrakt homolog	DDX41	DDX41;ABS	Q9UJV9	Q9UJV9;Q53HI2	ENSG00000183258	NP_057306	69.837	1.1494	0.20126	9	10699000	0	0
IPI00107188	Coiled-coil domain-containing protein 106	CCDC106	CCDC106	Q9BWC9	Q9BWC9	ENSG00000173581	NP_037433	32.032	1.149	0.20173	2	1579600	0	0
IPI00790503;IPI00397526;IPI00479307	Myosin-10;Myosin heavy chain 10;Myosin heavy chain, non-muscle IIb;Non-muscle myosin heavy chain IIb;NMMHC II-b;NMMHC-IIB;Cellular myosin heavy chain, type B;Non-muscle myosin heavy chain-B;NMMHC-B	MYH10	MYH10	P35580	P35580;Q4LE45;Q149N3;Q6PK16;Q9BWG0;Q9UMG3;Q149N4;Q15753;Q9UE82	ENSG00000133026	NP_005955	231.31	1.1483	0.20236	40	273570000	0	0
IPI00465290;IPI00333016;IPI00607744;IPI00027984;IPI00477887	DnaJ homolog subfamily C member 11	DNAJC11	DNAJC11	Q9NVH1	Q9NVH1	ENSG00000007923	NP_060668	63.277	1.1467	0.20405	2	3848000	0	0
IPI00029081;IPI00000156;IPI00743246	DNA ligase 3;DNA ligase III;Polydeoxyribonucleotide synthase [ATP] 3	LIG3	LIG3	P49916	P49916;Q6NVK3;Q96DF0	ENSG00000005156	NP_039269;NP_002302	112.91	1.1465	0.20433	19	106450000	0	0
IPI00100656;IPI00644037;IPI00301279	Synaptic glycoprotein SC2;Trans-2,3-enoyl-CoA reductase;TER	GPSN2	GPSN2;SC2	Q9NZ01	Q9NZ01;Q6IBB2	ENSG00000099797	NP_612510	36.034	1.1459	0.20495	25	263550000	0	0
IPI00069084;IPI00394732	Transformation/transcription domain-associated protein;350/400 kDa PCAF-associated factor;PAF350/400;STAF40;Tra1 homolog	TRRAP	TRRAP;PAF400	Q9Y4A5	Q9Y4A5;Q59FH1;A4D265	ENSG00000196367	NP_003487	437.6	1.1453	0.20552	15	49100000	0	0
IPI00160421	39S ribosomal protein L18, mitochondrial precursor;L18mt;MRP-L18	MRPL18	MRPL18;HSPC071	Q9H0U6	Q9H0U6;A8K9D2;Q5TAP9	ENSG00000112110	NP_054880	20.576	1.1446	0.20627	3	1020300	0	0
IPI00655650;IPI00186712;IPI00479694;IPI00187140;IPI00795435;IPI00787644;IPI00479740;IPI00401819;IPI00477550;IPI00607630;IPI00477047;IPI00479543;IPI00376121;IPI00739263;IPI00797875;IPI00787799;IPI00176696;IPI00736949;IPI00873214;IPI00455847;IPI00739987;IPI00847149	40S ribosomal protein S26;OTTHUMP00000018641;40S ribosomal protein S26-like 1;Putative uncharacterized protein RPS26;HCG1745083;Similar to 40S ribosomal protein S26	RPS26	RPS26;RP11-151A6.3-001;RPS26L1;LOC285938;hCG_1745083;tcag7.125	P62854	P62854;Q76N56;Q5JVH5;A8MWZ7;Q5JNZ5;Q75MH1	ENSG00000196656;ENSG00000197728;ENSG00000170847;ENSG00000196933;ENSG00000173534	NP_001020;NP_001087200;XP_947020;NP_001087201;XP_947620;XP_001126697;XP_001128818;XP_001128985;XP_001130497;XP_935165;XP_934796;XP_944267;XP_935437;XP_947069;XP_940332;XP_941000;XP_949237	13.015	1.1433	0.20765	10	20336000	0	0
IPI00008240;IPI00185398;IPI00792878;IPI00793986;IPI00789261;IPI00789865	Methionyl-tRNA synthetase, cytoplasmic;Methionine--tRNA ligase;MetRS	MARS	MARS	P56192	P56192;A8K492	ENSG00000166986	NP_004981	101.11	1.1431	0.20793	33	522210000	0	0
IPI00787692;IPI00719622;IPI00556589	Uncharacterized protein ENSP00000331275;40S ribosomal protein S28	RPS28	RPS28	A6NNT3	A6NNT3;P62857	ENSG00000182953;ENSG00000197303	NP_001022;XP_001134014;XP_001134082;XP_934244;XP_935577;XP_945678;XP_946703	7.8229	1.143	0.20803	4	13056000	0	0
IPI00031812;IPI00450235;IPI00643351;IPI00250153;IPI00555698;IPI00784202;IPI00643807;IPI00556023;IPI00790453	Nuclease sensitive element-binding protein 1;Y-box-binding protein 1;Y-box transcription factor;YB-1;CCAAT-binding transcription factor I subunit A;CBF-A;Enhancer factor I subunit A;EFI-A;DNA-binding protein B;DBPB;Nuclease sensitive element binding protein-1;Y-box-binding protein 2;Germ cell-specific Y-box-binding protein;Contrin;MSY2 homolog;DNA-binding protein C;Dbpc;CSDA protein variant	YBX1	YBX1;NSEP1;YB1;YBX2;CSDA3;MSY2	P67809	P67809;A0JLU4;Q05D43;Q6PKI6;A6NHQ3;Q7KZ24;Q9Y2T7;Q59EB5;A6NNZ7	ENSG00000065978;ENSG00000006047;ENSG00000060138	NP_004550;NP_057066	35.924	1.1428	0.20823	15	19141000	0	0
IPI00654777;IPI00240909;IPI00739331	Eukaryotic translation initiation factor 3 subunit F;Eukaryotic translation initiation factor 3 subunit 5;eIF-3-epsilon;eIF3 p47 subunit;eIF3f	EIF3F	EIF3F;EIF3S5	O00303	O00303;A8K0S2;A6NHC3	ENSG00000175390	NP_003745;XP_290345;XP_947182;XP_939512;XP_950782	39.146	1.1419	0.20918	14	260630000	0	0
IPI00013459;IPI00791036;IPI00556190	NADH dehydrogenase [ubiquinone] 1 beta subcomplex subunit 5, mitochondrial precursor;NADH-ubiquinone oxidoreductase SGDH subunit;Complex I-SGDH;CI-SGDH;NDUFB5 protein	NDUFB5	NDUFB5	O43674	O43674;Q05D62;Q561V6	ENSG00000136521	NP_002483	21.75	1.1395	0.21178	3	4195000	0	0
IPI00006079;IPI00413671;IPI00413672;IPI00787000;IPI00413673;IPI00788305;IPI00787435	Bcl-2-associated transcription factor 1;Btf	BCLAF1	BCLAF1;BTF;KIAA0164	Q9NYF8	Q9NYF8;A2RU75;Q6DCA8	ENSG00000029363	NP_055554;NP_001070908;XP_001129341;NP_001070909	106.12	1.1382	0.21315	16	192750000	BCLAF1	0
IPI00022150;IPI00163602;IPI00022149;IPI00029009;IPI00152313;IPI00793493;IPI00852961	Phosphatidylinositol-4-phosphate 5-kinase type-1 alpha;Phosphatidylinositol-4-phosphate 5-kinase type I alpha;PtdIns(4)P-5-kinase alpha;PIP5KIalpha;68 kDa type I phosphatidylinositol-4-phosphate 5-kinase alpha	PIP5K1A	PIP5K1A	Q99755	Q99755;A8K4Q0;P78517	ENSG00000143398	NP_003548	62.633	1.1376	0.21378	13	16740000	0	0
IPI00418497;IPI00656071	Import inner membrane translocase subunit TIM50, mitochondrial precursor	TIMM50	TIMM50;TIM50;PRO1512	Q3ZCQ8	Q3ZCQ8;Q0VAB1;Q330K1	ENSG00000105197	NP_001001563	50.464	1.137	0.21448	5	218370000	0	0
IPI00642584;IPI00784543;IPI00645487;IPI00642244;IPI00640734	Uncharacterized protein KIAA0090 precursor;KIAA0090;Uncharacterized protein KIAA0090	KIAA0090	KIAA0090;PSEC0263;RP4-657E11.8-001	Q8N766	Q8N766;A8K6F3;Q5TG59;Q5TG62;A6NCL5;Q5TG60	ENSG00000127463	NP_055862	111.76	1.1363	0.2152	14	143360000	0	0
IPI00013957	Mitochondrial carnitine/acylcarnitine carrier protein;Carnitine/acylcarnitine translocase;CAC;Solute carrier family 25 member 20	SLC25A20	SLC25A20;CAC;CACT	O43772	O43772	ENSG00000178537	NP_000378	32.943	1.1361	0.21542	4	3909500	0	0
IPI00306473;IPI00395691;IPI00747331	Nuclear factor 1 X-type;Nuclear factor 1/X;NF1-X;NFI-X;NF-I/X;CCAAT-box-binding transcription factor;CTF;TGGCA-binding protein;Nuclear factor 1	NFIX	NFIX;DKFZp686I05275	Q14938	Q14938;Q5U094;Q0VG09;Q7Z3K7	ENSG00000008441	NP_002492	48.867	1.1358	0.2158	6	19280000	0	0
IPI00010090	Glutamate--cysteine ligase regulatory subunit;Gamma-glutamylcysteine synthetase regulatory subunit;Gamma-ECS regulatory subunit;GCS light chain;Glutamate--cysteine ligase modifier subunit	GCLM	GCLM;GLCLR	P48507	P48507;A8K334;Q5YKL1	ENSG00000023909	NP_002052	30.727	1.1354	0.21622	2	4380400	0	0
IPI00219822	Class B basic helix-loop-helix protein 8;bHLHB8;Muscle, intestine and stomach expression 1;MIST-1	BHLHB8	BHLHB8;MIST1	Q7RTS1	Q7RTS1;A4D271	ENSG00000180535	NP_803238	20.818	1.1349	0.21683	3	4098000	0	0
IPI00304306;IPI00787387;IPI00795263;IPI00397464;IPI00794191;IPI00795893	Mitochondrial import inner membrane translocase subunit TIM14;DnaJ homolog subfamily C member 19	DNAJC19	DNAJC19;TIM14;TIMM14	Q96DA6	Q96DA6;A6NFI9	ENSG00000205981	NP_660304;XP_001129805;XP_001132216	12.498	1.1335	0.21837	4	18697000	0	0
IPI00449049;IPI00478427;IPI00477173	Poly [ADP-ribose] polymerase 1;PARP-1;ADPRT;NAD(+) ADP-ribosyltransferase 1;Poly[ADP-ribose] synthetase 1	PARP1	PARP1;ADPRT;PPOL	P09874	P09874;Q05D33;Q5VX86;Q6PJL0;Q96P95	ENSG00000143799	NP_001609	113.08	1.1334	0.21848	129	3455100000	0	0
IPI00247583;IPI00788010;IPI00845507;IPI00478812;IPI00480032;IPI00398915;IPI00478654;IPI00397713;IPI00472596;IPI00477793;IPI00787956;IPI00399374;IPI00397759;IPI00872312;IPI00788264	60S ribosomal protein L21;Ribosomal protein L21 variant	RPL21	RPL21	P46778	P46778;Q6IAX2;Q59GK9;A8MSR9;A6NGP1;A6NJU3;A6NFD1;A8MXI8	ENSG00000122026	NP_000973;XP_001133517;XP_001133519;XP_001133535;XP_001126891;XP_001127887;XP_940793;XP_934433;XP_001127420;XP_001133205;XP_001133084;XP_001133089;XP_370611;XP_001127035;XP_944819;XP_001127402;XP_932059;XP_001132434;XP_001132436;XP_933851	18.565	1.1319	0.22005	10	56576000	0	0
IPI00003704;IPI00027838;IPI00556034;IPI00556254	RNA-binding protein 4;RNA-binding motif protein 4;RNA-binding motif protein 4a;Lark homolog;hLark;RNA-binding protein 4B;RNA-binding motif protein 4B;RNA-binding protein 30;RNA-binding motif protein 30	RBM4	RBM4;RBM4A;RBM4B;RBM30	Q9BWF3	Q9BWF3;A8K9U0;Q9BQ04	ENSG00000173933;ENSG00000173914	NP_002887;NP_113680	40.313	1.1311	0.22097	3	1673000	RBM4	0
IPI00001159;IPI00788818;IPI00789420	GCN1-like protein 1;HsGCN1	GCN1L1	GCN1L1;KIAA0219	Q92616	Q92616;A8KAY1	ENSG00000089154	NP_006827	292.74	1.1309	0.22122	48	374930000	0	0
IPI00289776;IPI00607852;IPI00383833;IPI00019896	Probable E3 ubiquitin-protein ligase MYCBP2;Myc-binding protein 2;Protein associated with Myc;Pam/highwire/rpm-1 protein	MYCBP2	MYCBP2;KIAA0916;PAM	O75592	O75592;A6NJC6	ENSG00000005810	NP_055872	510.39	1.1303	0.2219	20	113670000	0	0
IPI00013475;IPI00827736	Tubulin beta-2A chain	TUBB2A	TUBB2A;TUBB2	Q13885	Q13885;A5D906;A5D907	ENSG00000137267	NP_001060	49.906	1.1297	0.22253	6	225400000	0	0
IPI00007317;IPI00793895	Coiled-coil domain-containing protein MTMR15	MTMR15	MTMR15;KIAA1018	Q9Y2M0	Q9Y2M0;A8K4M2	ENSG00000198690	NP_055782	114.22	1.1297	0.22255	8	25970000	0	0
IPI00014305	Zinc finger protein OZF;Only zinc finger protein;Zinc finger protein 146	ZNF146	ZNF146;OZF	Q15072	Q15072	ENSG00000167635	NP_001093108;NP_001093109;NP_009076	33.307	1.1297	0.22252	4	2030400	0	0
IPI00790937;IPI00101049;IPI00797406;IPI00737589;IPI00796150;IPI00794858	Protein NMD3 homolog;Nonsense-mediated mRNA decay protein 3 homolog;CGI-07 protein	NMD3	NMD3	Q96D46	Q96D46;Q9Y2Z6	ENSG00000169251	NP_057022	57.603	1.1292	0.22314	2	968260	0	0
IPI00644712	ATP-dependent DNA helicase 2 subunit 1;ATP-dependent DNA helicase II 70 kDa subunit;Lupus Ku autoantigen protein p70;Ku70;70 kDa subunit of Ku antigen;Thyroid-lupus autoantigen;TLAA;CTC box-binding factor 75 kDa subunit;CTCBF;CTC75;DNA-repair protein XRCC6	XRCC6	XRCC6;G22P1	P12956	P12956;Q6FG89;Q6IC76	ENSG00000196419	NP_001460	69.842	1.1291	0.22321	38	1445400000	0	0
IPI00011654;IPI00645452;IPI00647896;IPI00848150	Tubulin beta chain;Tubulin beta-5 chain;Tubulin, beta polypeptide;Tubulin, beta;Beta-4 tubulin	TUBB	TUBB;TUBB5;OK/SW-cl.56;DAQB-47P19.9-004;DASS-191K16.2-003;XXbac-BCX111D4.2-003;XXbac-BPG252P9.4-003;XTP3TPATP1	P07437	P07437;Q5SU16;Q6LC01;Q5JP53;A4UCU2;Q1KSF8;Q5ST81;Q6P602;Q96B85;Q9BUU9	ENSG00000137379;ENSG00000183311;ENSG00000196230	NP_821133	49.67	1.1285	0.22389	236	7671200000	0	0
IPI00171903;IPI00383296;IPI00645920	Heterogeneous nuclear ribonucleoprotein M;hnRNP M	HNRPM	HNRPM;NAGR1	P52272	P52272;Q59ES8;Q7KYM9;Q6P2D7;Q8TCM5	ENSG00000099783	NP_005959;NP_112480	77.515	1.1282	0.22425	55	524610000	HNRPM	0
IPI00005537;IPI00386010	39S ribosomal protein L12, mitochondrial precursor;L12mt;MRP-L12;5c5-2	MRPL12	MRPL12;RPML12	P52815	P52815;Q96Q74	ENSG00000183093	NP_002940	21.348	1.128	0.22448	2	15828000	0	0
IPI00217468;IPI00815867	Histone H1.5;Histone H1a	HIST1H1B	HIST1H1B;H1F5	P16401	P16401	ENSG00000184357	NP_005313	22.58	1.1271	0.22551	7	18842000	0	0
IPI00016910;IPI00646839;IPI00740719;IPI00873286	Eukaryotic translation initiation factor 3 subunit C;Eukaryotic translation initiation factor 3 subunit 8;eIF3 p110;eIF3c;EIF3C protein	EIF3C	EIF3C;EIF3S8	Q99613	Q99613;A1KYQ7;A8K7Z0;Q3B7B9	ENSG00000184110;ENSG00000205609	NP_001032897;NP_003743;NP_001093131;XP_001132505;XP_001132506;XP_001132509;XP_001132522	105.34	1.1262	0.22647	33	439470000	0	0
IPI00221091;IPI00397017;IPI00787706;IPI00787082;IPI00156232;IPI00376555;IPI00736230;IPI00787274;IPI00744832	40S ribosomal protein S15a	RPS15A	RPS15A;OK/SW-cl.82	P62244	P62244;A8K7H3	ENSG00000134419	NP_001010;NP_001025180;XP_932980;XP_946496	14.839	1.1261	0.22659	26	329150000	0	0
IPI00007750;IPI00794663;IPI00335314;IPI00794009;IPI00797717;IPI00746177;IPI00062209;IPI00853556	Tubulin alpha-4A chain;Tubulin alpha-1 chain;Alpha-tubulin 1;Testis-specific alpha-tubulin;Tubulin H2-alpha;Uncharacterized protein TUBA4A;Tubulin, alpha 1 (Testis specific), isoform CRA_a	TUBA4A	TUBA4A;TUBA1;hCG_2013418	P68366	P68366;A8MUB1	ENSG00000127824	NP_005991	49.924	1.126	0.22669	26	426210000	0	0
IPI00874235;IPI00022887;IPI00003635;IPI00021763	Endoplasmic reticulum-Golgi intermediate compartment protein 1;ER-Golgi intermediate compartment 32 kDa protein;ERGIC-32	ERGIC1	ERGIC1;ERGIC32;KIAA1181;HT034	Q969X5	Q969X5	ENSG00000113719	NP_001026881	35	1.1252	0.22769	11	89060000	0	0
IPI00014198;IPI00796470	Exosome complex exonuclease RRP42;Ribosomal RNA-processing protein 42;Exosome component 7;p8	EXOSC7	EXOSC7;KIAA0116;RRP42	Q15024	Q15024	ENSG00000075914	NP_055819	31.835	1.1227	0.23057	17	126420000	0	0
IPI00022891;IPI00556601	ADP/ATP translocase 1;Adenine nucleotide translocator 1;ANT 1;ADP,ATP carrier protein 1;Solute carrier family 25 member 4;ADP,ATP carrier protein, heart/skeletal muscle isoform T1	SLC25A4	SLC25A4;ANT1	P12235	P12235;A8K787	ENSG00000151729	NP_001142	33.064	1.1221	0.23123	6	46937000	SLC25A4	0
IPI00794543;IPI00075248;IPI00386621;IPI00790488	cDNA FLJ75174, highly similar to Homo sapiens calmodulin 1 (phosphorylase kinase, delta), mRNA;Calmodulin;CaM;CALM3 protein	CALM1	CALM1;CALM;CAM;CAM1;CALM2;CAM2;CAMB;CALM3;CALML2;CAM3;CAMC;CAMIII	A8K1M2	A8K1M2;P62158;Q96HY3;Q9BRL5	ENSG00000143933;ENSG00000160014;ENSG00000198668	NP_001734;NP_005175;NP_008819	17.163	1.1214	0.23206	2	2906200	0	0
IPI00304417;IPI00304419;IPI00871304;IPI00844566	Isocitrate dehydrogenase [NAD] subunit beta, mitochondrial precursor;Isocitric dehydrogenase;NAD(+)-specific ICDH	IDH3B	IDH3B	O43837	O43837	ENSG00000101365	NP_008830;NP_777280	42.683	1.1213	0.23218	3	13429000	0	0
IPI00796864;IPI00641116;IPI00022018;IPI00790317	Dolichyl-phosphate mannosyltransferase polypeptide 1, catalytic subunit;Dolichol-phosphate mannosyltransferase;Dolichol-phosphate mannose synthase;Dolichyl-phosphate beta-D-mannosyltransferase;Mannose-P-dolichol synthase;MPD synthase;DPM synthase	DPM1	DPM1;RP5-914P20.2-003;RP5-914P20.2-005;RP5-914P20.2-004	Q5QPK0	Q5QPK0;Q5QPK2;O60762;Q6IB78;Q96HK0;Q5QPJ9	ENSG00000000419	NP_003850	33.349	1.1208	0.23274	20	756090000	0	0
IPI00000873;IPI00646425;IPI00788898;IPI00793323	Valyl-tRNA synthetase;Valine--tRNA ligase;ValRS;Protein G7a	VARS	VARS;G7A;VARS2	P26640	P26640;A2BEY0	ENSG00000096171;ENSG00000204394	NP_006286	140.47	1.1206	0.23298	16	80770000	0	0
IPI00001661;IPI00787306;IPI00747309	RCC1-I;Regulator of chromosome condensation;Chromosome condensation protein 1;Cell cycle regulatory protein	RCC1	RCC1;CHC1	Q16269	Q16269;Q6NT97;P18754;Q5T081	ENSG00000180198	NP_001041659;NP_001041660;NP_001041662;NP_001041663;NP_001041664;NP_001260	48.145	1.1205	0.23308	15	40110000	RCC1	0
IPI00740961;IPI00876931;IPI00737363;IPI00443775	DKFZP586J0619 protein;Integrator complex subunit 1;Int1	DKFZP586J0619	DKFZP586J0619;tcag7.531;INTS1;KIAA1440;UNQ1821/PRO3434	A4D212	A4D212;A4D213;Q8N201;A6NH09;A6NIT5;A6NJ44;Q9BT91	ENSG00000164880	XP_947637;NP_001073922	266.64	1.1203	0.23335	9	44109000	0	0
IPI00033516;IPI00399300;IPI00221175	Gamma-tubulin complex component 3;GCP-3;Spindle pole body protein Spc98 homolog;hSpc98;hGCP3;h104p	TUBGCP3	TUBGCP3;GCP3	Q96CW5	Q96CW5;Q5T8L2	ENSG00000126216	NP_006313	103.57	1.1195	0.23418	5	35130000	0	0
IPI00100154;IPI00654582;IPI00167490	Toll-interacting protein;Toll interacting protein variant;CDNA FLJ39374 fis, clone PEBLM2008576, highly similar to Homo sapiens TOLLIP protein	TOLLIP	TOLLIP	Q9H0E2	Q9H0E2;Q6FIE9;Q59FB9;Q8N8J5	ENSG00000078902	NP_061882	30.281	1.1188	0.23501	4	6065700	0	0
IPI00792352;IPI00795671;IPI00643041;IPI00796462;IPI00795109;IPI00044779;IPI00792120;IPI00868945;IPI00794138	GTP-binding nuclear protein Ran;GTPase Ran;Ras-like protein TC4;Androgen receptor-associated protein 24	RAN	RAN;ARA24;OK/SW-cl.81	P62826	P62826;A8K3Z8	ENSG00000132341	NP_006316	26.409	1.1184	0.23553	15	92608000	0	RAN
IPI00166010;IPI00642900;IPI00410157;IPI00032299	CCR4-NOT transcription complex subunit 1;Negative regulator of transcription subunit 1 homolog;NOT1H;hNOT1;CCR4-associated factor 1	CNOT1	CNOT1;CDC39;KIAA1007;NOT1;AD-005	A5YKK6	A5YKK6;Q68DX7;Q8TB53;Q9BVZ6;Q9UFR8;Q9Y2L0;Q7Z3K2;Q8IWB8	ENSG00000125107	NP_057368;NP_996882	266.94	1.1183	0.23562	8	12516000	0	0
IPI00013774;IPI00514649	Histone deacetylase 1;HD1	HDAC1	HDAC1;RPD3L1;RP4-811H24.2-010	Q13547	Q13547;Q5HYD4;Q6IT96;Q5TEE2	ENSG00000116478	NP_004955	55.102	1.1176	0.23647	15	31533000	0	HDAC1
IPI00402183;IPI00018140;IPI00402184;IPI00402182;IPI00402185	Heterogeneous nuclear ribonucleoprotein Q;hnRNP Q;hnRNP-Q;Synaptotagmin-binding, cytoplasmic RNA-interacting protein;Glycine-and tyrosine-rich RNA-binding protein;GRY-RBP;NS1-associated protein 1	SYNCRIP	SYNCRIP;HNRPQ;NSAP1	O60506	O60506;Q59GL1;Q5TCG3;Q05CK9;Q5TCG1	ENSG00000135316	NP_006363	62.656	1.1171	0.23708	41	364640000	0	0
IPI00856049	Ribosomal protein L22-like 1	RPL22L1	RPL22L1	Q6P5R6	Q6P5R6	ENSG00000163584	NP_001093115	14.606	1.1148	0.23973	13	1143100000	0	0
IPI00026530	Protein ERGIC-53 precursor;ER-Golgi intermediate compartment 53 kDa protein;Lectin mannose-binding 1;Gp58;Intracellular mannose-specific lectin MR60	LMAN1	LMAN1;ERGIC53;F5F8D	P49257	P49257;A0PJ85;Q53FS4	ENSG00000074695	NP_005561	57.548	1.1144	0.24027	8	40594000	LMAN1	0
IPI00788907;IPI00063242;IPI00786982	Phosphoglycerate mutase family member 5 precursor;Bcl-XL-binding protein v68	PGAM5	PGAM5	Q96HS1	Q96HS1	ENSG00000176894	NP_612642;XP_001126125	32.004	1.114	0.24073	9	12516000	0	0
IPI00219678	Eukaryotic translation initiation factor 2 subunit 1;Eukaryotic translation initiation factor 2 subunit alpha;eIF-2-alpha;EIF-2alpha;EIF-2A	EIF2S1	EIF2S1;EIF2A	P05198	P05198;Q53XC0	ENSG00000134001	NP_004085	36.112	1.1138	0.24094	15	79627000	0	0
IPI00021298	Keratin, type I cytoskeletal 20;Cytokeratin-20;CK-20;Keratin-20;K20;Protein IT	KRT20	KRT20	P35900	P35900	ENSG00000171431	NP_061883	48.486	1.1128	0.24215	2	43170000	0	0
IPI00013721;IPI00552169;IPI00737571	Serine/threonine-protein kinase PRP4 homolog;PRP4 pre-mRNA-processing factor 4 homolog;PRP4 kinase	PRPF4B	PRPF4B;KIAA0536;PRP4;PRP4H;PRP4K	Q13523	Q13523;A8K5C9;Q5D0F6;Q5TAY8;Q8IVC3	ENSG00000112739	NP_003904	116.97	1.1127	0.24229	2	12571000	0	0
IPI00335589;IPI00797337	RNA methyltransferase-like protein 1	RNMTL1	RNMTL1;HC90	Q9HC36	Q9HC36	ENSG00000171861	NP_060616	47.019	1.1122	0.24287	4	39549000	0	0
IPI00329633;IPI00328082;IPI00412275	Threonyl-tRNA synthetase, cytoplasmic;Threonine--tRNA ligase;ThrRS	TARS	TARS	P26639	P26639;A8K8I1;Q53GX7;Q5M7Z9	ENSG00000113407	NP_689508	83.434	1.1121	0.24301	12	29667000	0	0
IPI00329719;IPI00412487;IPI00420004	Myosin-Id	MYO1D	MYO1D;KIAA0727	O94832	O94832;A6H8V3;Q7Z3N6;Q8N618	ENSG00000176658	NP_056009	116.2	1.1115	0.24366	12	106130000	0	0
IPI00783359		0		0				14.215	1.1113	0.24396	4	464510000	0	0
IPI00006451;IPI00787942;IPI00787439;IPI00741787;IPI00739209;IPI00739536;IPI00794412;IPI00787553	Vesicle-fusing ATPase;Vesicular-fusion protein NSF;N-ethylmaleimide sensitive fusion protein;NEM-sensitive fusion protein	NSF	NSF	P46459	P46459;A8K2D9;Q96D47;Q9H3V6	ENSG00000073969	NP_006169;XP_001128535	82.559	1.1112	0.24402	4	9232400	0	0
IPI00004671;IPI00796891	Golgin subfamily B member 1;Giantin;Macrogolgin;372 kDa Golgi complex-associated protein;GCP372	GOLGB1	GOLGB1	Q14789	Q14789	ENSG00000173230	NP_004478	376.01	1.1103	0.24519	2	3581300	0	0
IPI00165651;IPI00874264;IPI00791417;IPI00440176	Endoplasmic reticulum-Golgi intermediate compartment protein 2;Uncharacterized protein ERGIC2;ERGIC and golgi 2, isoform CRA_a	ERGIC2	ERGIC2;ERV41;PTX1;CDA14;hCG_38522	Q96RQ1	Q96RQ1;Q9HC06;A6NHH6	ENSG00000087502	NP_057654	43.494	1.1101	0.24538	3	1542800	0	0
IPI00029133;IPI00456747;IPI00735686	ATP synthase subunit b, mitochondrial precursor;ATP synthase, H+ transporting, mitochondrial F0 complex, subunit B1	ATP5F1	ATP5F1;RP11-552M11.5-005	P24539	P24539;A8K4W2;Q08ET0;Q53GB3;Q5QNZ2	ENSG00000116459	NP_001679	28.908	1.1099	0.24567	16	61039000	0	0
IPI00455518;IPI00873776;IPI00553050	MORC family CW-type zinc finger protein 2;Zinc finger CW-type coiled-coil domain protein 1	MORC2	MORC2;KIAA0852;ZCWCC1	Q9Y6X9	Q9Y6X9	ENSG00000133422	NP_055756	117.82	1.1088	0.24693	2	3703900	0	0
IPI00217952;IPI00299506;IPI00216159	Glucosamine--fructose-6-phosphate aminotransferase [isomerizing] 1;Glutamine:fructose 6 phosphate amidotransferase 1;Hexosephosphate aminotransferase 1;D-fructose-6-phosphate amidotransferase 1;GFAT 1;GFAT1	GFPT1	GFPT1;GFAT;GFPT	Q06210	Q06210;Q53QE6	ENSG00000198380	NP_002047	78.806	1.1071	0.24904	28	234750000	0	0
IPI00019353;IPI00553233	Acylglycerol kinase, mitochondrial precursor;hAGK;Multiple substrate lipid kinase;Multi-substrate lipid kinase;MuLK;HsMuLK	AGK	AGK;MULK	Q53H12	Q53H12;A4D1U5	ENSG00000006530	NP_060708	47.137	1.1069	0.24926	13	72943000	0	0
IPI00376798;IPI00746438;IPI00647674;IPI00647168	60S ribosomal protein L11;CLL-associated antigen KW-12;Ribosomal protein L11	RPL11	RPL11;RP11-223J15.3-005;RP11-223J15.3-004	P62913	P62913;Q08ES8;Q5VVD0;Q5VVC8;Q5VVC9	ENSG00000142676	NP_000966	20.252	1.1062	0.25012	31	215350000	0	0
REV_IPI00001453	Alpha-internexin;Alpha-Inx;66 kDa neurofilament protein;Neurofilament-66;NF-66	INA	INA;NEF5	Q16352	Q16352;Q59EM6;Q5SYD2	ENSG00000148798	NP_116116	55.39	1.1062	0.25012	2	5450000	0	0
IPI00328257;IPI00413947;IPI00384489;IPI00385007;IPI00788911	AP-1 complex subunit beta-1;Adapter-related protein complex 1 subunit beta-1;Beta1-adaptin;Beta-adaptin 1;Adaptor protein complex AP-1 subunit beta-1;Golgi adaptor HA1/AP1 adaptin beta subunit;Clathrin assembly protein complex 1 beta large chain;AP1B1 protein	AP1B1	AP1B1;ADTB1;BAM22;CLAPB2	Q10567	Q10567;Q20WL3;Q86X54	ENSG00000100280	NP_001118;NP_663782	104.61	1.106	0.25037	3	27375000	0	0
IPI00290461	Eukaryotic translation initiation factor 3 subunit J;Eukaryotic translation initiation factor 3 subunit 1;eIF-3-alpha;eIF3 p35;eIF3j	EIF3J	EIF3J;EIF3S1;PRO0391	O75822	O75822	ENSG00000104131	NP_003749	29.062	1.106	0.25039	4	10639000	0	0
IPI00219111;IPI00797490;IPI00790653	Translocation-associated membrane protein 1;TRAM1 protein	TRAM1	TRAM1;TRAM	Q15629	Q15629;A8K032;Q6FHL3;Q6FHU7	ENSG00000067167	NP_055109	43.071	1.1056	0.25088	4	31536000	0	TRAM1
IPI00414860;IPI00477215	60S ribosomal protein L37a	RPL37A	RPL37A	P61513	P61513;Q6FGF5;Q6P4E4	ENSG00000197756	NP_000989	10.275	1.1054	0.25106	7	10914000	0	0
IPI00743416;IPI00293735	IKBKAP variant protein;Elongator complex protein 1;ELP1;IkappaB kinase complex-associated protein;IKK complex-associated protein;p150	IKBKAP variant protein	IKBKAP variant protein;IKBKAP;ELP1;IKAP	A6NHJ7	A6NHJ7;Q4LE38;Q5JSV2;Q68DI5;Q8N516;O95163	ENSG00000070061	NP_003631	150.25	1.1052	0.25133	4	18810000	0	0
IPI00719725;IPI00719821;IPI00719553;IPI00030624;IPI00019540;IPI00719345	SAPS domain family member 3;Sporulation-induced transcript 4-associated protein SAPL;Protein phosphatase 6 regulatory subunit 3	SAPS3	SAPS3;C11orf23;KIAA1558;PP6R3;SAPL	Q5H9R7	Q5H9R7;Q9H880;Q9NPQ7	ENSG00000110075	NP_060782	98.484	1.1051	0.2515	3	29790000	0	0
IPI00057097;IPI00513998;IPI00514967;IPI00640751;IPI00642460	Deoxynucleotidyltransferase terminal-interacting protein 1;Terminal deoxynucleotidyltransferase-interacting factor 1;TdT-interacting factor 1;TdIF1;Deoxynucleotidyltransferase, terminal, interacting protein 1	DNTTIP1	DNTTIP1;C20orf167;TDIF1;RP3-447F3.5-002;RP3-447F3.5-003;RP3-447F3.5-005	Q9H147	Q9H147;Q5QPF4;Q5QPF2;Q5QPF3	ENSG00000101457	NP_443183	37.013	1.1039	0.25294	2	9847900	0	0
IPI00644127;IPI00013234;IPI00641574;IPI00514082;IPI00514385;IPI00644832	Isoleucyl-tRNA synthetase, cytoplasmic;Isoleucine--tRNA ligase;IleRS;IRS;Isoleucine-tRNA synthetase	IARS	IARS;RP11-62C3.1-003	P41252	P41252;A8KAE9;Q59G75;Q7L4K8;Q7Z355;Q7Z3T4;Q7Z3U5;Q9P1N9;Q5TCC4;Q6P0M4	ENSG00000196305	NP_002152;NP_038203	144.96	1.1036	0.25328	46	831190000	0	0
IPI00017283;IPI00181469	Isoleucyl-tRNA synthetase, mitochondrial precursor;Isoleucine--tRNA ligase;IleRS	IARS2	IARS2	Q9NSE4	Q9NSE4;A8K5W7	ENSG00000067704	NP_060530	113.79	1.1036	0.25335	15	130940000	0	0
IPI00023542	Transmembrane emp24 domain-containing protein 9 precursor;Glycoprotein 25L2	TMED9	TMED9;GP25L2	Q9BVK6	Q9BVK6	ENSG00000184840	NP_059980	27.277	1.1031	0.25396	2	3772700	0	0
IPI00395420;IPI00072541;IPI00100313;IPI00478550	PCI domain-containing protein 2;CSN12-like protein;Uncharacterized protein PCID2	PCID2	PCID2;HT004	Q5JVF3	Q5JVF3;A8K097;A6NC39;A6NM51	ENSG00000126226	NP_060856	46.029	1.103	0.25407	10	52554000	0	0
IPI00027192;IPI00641236;IPI00643925;IPI00643385	Procollagen-lysine,2-oxoglutarate 5-dioxygenase 1 precursor;Lysyl hydroxylase 1;LH1	PLOD1	PLOD1;LLH;PLOD	Q02809	Q02809	ENSG00000083444	NP_000293	83.549	1.1027	0.25441	2	6761800	0	0
IPI00158296;IPI00376322;IPI00646740	KIAA0564 protein;OTTHUMP00000018324;KIAA0564	KIAA0564	KIAA0564;RP11-157L14.3-002	A3KMH1	A3KMH1;O60310;Q5JUE1;Q5VW08;Q86YC9;Q8N3E4	ENSG00000102763	NP_055873;NP_001009814	214.82	1.1023	0.25489	10	18194000	0	0
IPI00554590	Rab3 GTPase-activating protein non-catalytic subunit;Rab3 GTPase-activating protein 150 kDa subunit;Rab3-GAP p150;Rab3-GAP regulatory subunit;RAB3-GAP150;RGAP-iso	RAB3GAP2	RAB3GAP2;KIAA0839	Q9H2M9	Q9H2M9;A6H8V0	ENSG00000118873	NP_036546	155.98	1.1023	0.25489	4	2175800	0	0
IPI00397904;IPI00644506	Nuclear pore complex protein Nup93;Nucleoporin Nup93;93 kDa nucleoporin	NUP93	NUP93;KIAA0095	Q8N1F7	Q8N1F7;A8K897	ENSG00000102900	NP_055484	93.487	1.1018	0.25553	18	161600000	0	0
IPI00215917;IPI00215914;IPI00215919;IPI00853337;IPI00797941;IPI00789027	ADP-ribosylation factor 3;ADP-ribosylation factor 1;ADP-ribosylation factor 5	ARF3	ARF3;ARF1;ARF5	P61204	P61204;A8K6G8;P84077;P84085;A4D0Z3	ENSG00000134287;ENSG00000143761;ENSG00000004059	NP_001650;NP_001019397;NP_001019398;NP_001019399;NP_001649;NP_001653	20.601	1.1016	0.25583	13	37340000	0	0
IPI00027107	Elongation factor Tu, mitochondrial precursor;EF-Tu;P43	TUFM	TUFM	P49411	P49411	ENSG00000178952	NP_003312	49.874	1.1013	0.25616	56	248780000	0	0
IPI00217413	Putative ATP-dependent RNA helicase DHX29;DEAH box protein 29;Nucleic acid helicase DDXx	DHX29	DHX29;DDX29	Q7Z478	Q7Z478	ENSG00000067248	NP_061903	155.23	1.1013	0.25611	9	80840000	0	0
IPI00787650;IPI00845355;IPI00297633;IPI00873282;IPI00220109;IPI00871776;IPI00872932;IPI00413734;IPI00872860;IPI00739316;IPI00741637	Transcriptional regulator ATRX;ATP-dependent helicase ATRX;X-linked helicase II;X-linked nuclear protein;XNP;Znf-HX	ATRX	ATRX;RAD54L;XH2	P46100	P46100;A4LAA3;Q86U63	ENSG00000085224	XP_001128623;NP_000480;NP_612114;XP_947000	282.81	1.1006	0.25705	2	13147000	0	0
IPI00010404	Splicing factor 3B subunit 5;SF3b5;Pre-mRNA-splicing factor SF3b 10 kDa subunit	SF3B5	SF3B5;SF3B10	Q9BWJ5	Q9BWJ5	ENSG00000169976	NP_112577	10.135	1.1004	0.25724	5	8089600	0	0
IPI00376350;IPI00236852	Small G protein signaling modulator 3;RUN and TBC1 domain-containing protein 3;Rab-GTPase-activating protein-like protein;RabGAPLP;Merlin-associated protein	SGSM3	SGSM3;MAP;RABGAPLP;RUTBC3	Q96HU1	Q96HU1;A1L189	ENSG00000100359	NP_056520	88.307	1.1002	0.25751	2	915330	0	0
IPI00247063;IPI00654862	Neprilysin;Neutral endopeptidase;NEP;Enkephalinase;Neutral endopeptidase 24.11;Atriopeptidase;Common acute lymphocytic leukemia antigen;CALLA;CD10 antigen	MME	MME;EPN	P08473	P08473;A8K6U6	ENSG00000196549	NP_000893;NP_009218;NP_009219;NP_009220	85.513	1.0992	0.25873	4	37001000	0	0
IPI00016621;IPI00556111	AP-2 complex subunit alpha-2;Adapter-related protein complex 2 alpha-2 subunit;Alpha2-adaptin;Alpha-adaptin C;Adaptor protein complex AP-2 subunit alpha-2;Clathrin assembly protein complex 2 alpha-C large chain;100 kDa coated vesicle protein C;Plasma membrane adaptor HA2/AP2 adaptin alpha C subunit;Huntingtin-interacting protein J;Huntingtin yeast partner J	AP2A2	AP2A2;ADTAB;CLAPA2;HYPJ;KIAA0899	O94973	O94973;Q53ET1;Q9UFK5	ENSG00000183020	NP_036437	104.09	1.0988	0.25925	10	86304000	AP2A2	0
IPI00295851	Coatomer subunit beta;Beta-coat protein;Beta-COP	COPB1	COPB1;COPB;MSTP026	P53618	P53618	ENSG00000129083	NP_057535	107.14	1.0986	0.25949	40	1096700000	0	0
IPI00009906	Armadillo repeat-containing X-linked protein 3;Protein ALEX3;ARM protein lost in epithelial cancers on chromosome X 3	ARMCX3	ARMCX3;ALEX3;BM-017;UNQ2517/PRO6007	Q9UH62	Q9UH62;A8K5B0	ENSG00000102401	NP_057691;NP_808816;NP_808817	42.5	1.0986	0.25956	7	10372000	0	0
IPI00009790;IPI00643196;IPI00639981;IPI00642664;IPI00645848;IPI00552617;IPI00552290;IPI00646468	6-phosphofructokinase type C;Phosphofructokinase 1;Phosphohexokinase;Phosphofructo-1-kinase isozyme C;PFK-C;6-phosphofructokinase, platelet type;Phosphofructokinase-P	PFKP	PFKP;PFKF;PFK-P	Q01813	Q01813;Q5VSR8;O14943;Q49A78;Q5VSR7;Q8WTZ9	ENSG00000067057	NP_002618	85.595	1.0984	0.25978	6	13169000	0	0
IPI00019329	Dynein light chain 1, cytoplasmic;Dynein light chain LC8-type 1;8 kDa dynein light chain;DLC8;Protein inhibitor of neuronal nitric oxide synthase;PIN	DYNLL1	DYNLL1;DLC1;DNCL1;DNCLC1;HDLC1	P63167	P63167;Q6FGH9	ENSG00000088986	NP_001032583;NP_001032584;NP_003737	10.366	1.0976	0.26076	2	912090	0	0
IPI00419880;IPI00472119;IPI00854637;IPI00026138;IPI00738640;IPI00736161;IPI00783817;IPI00874203;IPI00869256	40S ribosomal protein S3a;Uncharacterized protein ENSP00000343748;HCG33299, isoform CRA_a	RPS3A	RPS3A;MFTL;hCG_33299	P61247	P61247;A8K4W0;Q6NXR8;A6NCR2;A6NBZ6	ENSG00000145425;ENSG00000187899	NP_000997;XP_931621;XP_942162	29.945	1.0971	0.26141	34	278670000	0	0
IPI00031522	Trifunctional enzyme subunit alpha, mitochondrial precursor;TP-alpha;78 kDa gastrin-binding protein;Long-chain enoyl-CoA hydratase;Long chain 3-hydroxyacyl-CoA dehydrogenase	HADHA	HADHA;HADH	P40939	P40939;Q53T69;Q53TA2;Q9UQC5	ENSG00000084754	NP_000173	82.999	1.0967	0.26195	16	167300000	0	0
IPI00643591;IPI00293396;IPI00845391	AP-1 complex subunit gamma-1;Adapter-related protein complex 1 subunit gamma-1;Gamma1-adaptin;Adaptor protein complex AP-1 subunit gamma-1;Golgi adaptor HA1/AP1 adaptin subunit gamma-1;Clathrin assembly protein complex 1 gamma-1 large chain;Adaptor-related protein complex 1, gamma 1 subunit	AP1G1	AP1G1;ADTG;CLAPG1	O43747	O43747;Q8IY97	ENSG00000166747	NP_001119;NP_001025178	94.139	1.0963	0.26248	13	111060000	AP1G1	0
IPI00003004;IPI00027826;IPI00795087	Mitochondrial glutamate carrier 1;GC-1;Glutamate/H(+) symporter 1;Solute carrier family 25 member 22;Mitochondrial glutamate carrier 2;GC-2;Glutamate/H(+) symporter 2;Solute carrier family 25 member 18	SLC25A22	SLC25A22;GC1;SLC25A18;GC2	Q9H936	Q9H936;A8K366;Q9H1K4	ENSG00000177542;ENSG00000182902	NP_078974;NP_113669	34.47	1.0958	0.26305	13	198100000	0	0
IPI00291939;IPI00553151;IPI00385082	Structural maintenance of chromosomes protein 1A;SMC1alpha protein;Sb1.8	SMC1A	SMC1A;DXS423E;KIAA0178;SB1.8;SMC1;SMC1L1	Q14683	Q14683;A8K7A6;Q68EN4;Q6MZR8;Q6P2R1	ENSG00000072501	NP_006297	143.23	1.0953	0.26366	31	379360000	0	0
IPI00784739	Uncharacterized protein C14orf43	C14orf43	C14orf43;C14orf117	Q6PJG2	Q6PJG2;A0PJD3	ENSG00000156030	NP_001036783;NP_919254	114.99	1.0953	0.26364	2	1615200	0	0
IPI00017448;IPI00387084;IPI00396086;IPI00387085	40S ribosomal protein S21;Ribosomal protein S21;Ribosomal protein S21, isoform CRA_e	RPS21	RPS21;RP5-908M14.8-003;hCG_41768	P63220	P63220;Q6FGH5;Q8WVC2;Q9BYK1	ENSG00000171858	NP_001015	9.1113	1.0951	0.26392	7	32912000	0	0
IPI00477468	RNA polymerase-associated protein CTR9 homolog;SH2 domain-binding protein 1	CTR9	CTR9;KIAA0155;SH2BP1	Q6PD62	Q6PD62;A8K6X9	ENSG00000198730	NP_055448	133.5	1.0948	0.26437	2	10874000	0	0
IPI00027448	ATP synthase subunit g, mitochondrial;ATPase subunit g	ATP5L	ATP5L	O75964	O75964;A8K0K3	ENSG00000167283	NP_006467	11.428	1.0945	0.2647	2	10075000	0	0
IPI00219160;IPI00741167;IPI00247707;IPI00787367	60S ribosomal protein L34	RPL34	RPL34	P49207	P49207;Q5MK14;A6NIE3	ENSG00000109475	NP_000986;NP_296374;XP_945476;XP_943577	13.293	1.0944	0.26484	5	13560000	0	0
IPI00847579;IPI00013917;IPI00456898;IPI00157456	40S ribosomal protein S12	RPS12	RPS12;RP5-1181K21.3-001;hCG_2030596	Q76M58	Q76M58;P25398;A6NCP0	ENSG00000112306	NP_001007;XP_495885;XP_945276	14.515	1.094	0.26529	19	218330000	0	0
IPI00293533	Nuclear pore glycoprotein p62;62 kDa nucleoporin	NUP62	NUP62	P37198	P37198;Q6GTM2;Q8WYU3	ENSG00000213024	NP_036478;NP_057637;NP_714940;NP_714941	53.254	1.0931	0.26653	6	11014000	0	0
IPI00645192;IPI00418234;IPI00872623;IPI00556071;IPI00852714	Methyl-CpG-binding protein 2;MeCP-2 protein;MeCP2;Uncharacterized protein MECP2	MECP2	MECP2	P51608	P51608;A8K079;A8MW75	ENSG00000169057	NP_001104262;NP_004983	53.323	1.0918	0.26817	10	32498000	0	0
IPI00419473;IPI00221035;IPI00740010	Transcription factor BTF3;RNA polymerase B transcription factor 3	BTF3	BTF3;NACB;OK/SW-cl.8	P20290	P20290;A8K510;A6NM16	ENSG00000145741	NP_001198;NP_001032726;XP_932506;XP_942586	17.699	1.09	0.27049	7	70041000	0	0
IPI00783872;IPI00873926;IPI00030910	Cell cycle associated protein 1;GPI-anchored membrane protein 1, isoform CRA_b;Uncharacterized protein CAPRIN1;Cytoplasmic activation/proliferation-associated protein 1;GPI-anchored membrane protein 1, isoform CRA_c;Caprin-1;Cytoplasmic activation- and proliferation-associated protein 1;GPI-anchored membrane protein 1;GPI-anchored protein p137;p137GPI;Membrane component chromosome 11 surface mark…	CAPRIN1	CAPRIN1;GPIAP1;hCG_27570;GPIP137;M11S1	A6NMY7	A6NMY7;Q9BV09;Q6IMN7;Q14444	ENSG00000135387	NP_005889;NP_976240	78.611	1.0899	0.27055	6	28322000	0	0
IPI00005728;IPI00873048;IPI00873513;IPI00154352;IPI00647194;IPI00514229	RER1 protein;Protein RER1;RER1 retention in endoplasmic reticulum 1 homolog;S. cerevisiae;RER1 retention in endoplasmic reticulum 1 homolog (S. cerevisiae), isoform CRA_b	RER1	RER1;RP4-740C4.2-002;hCG_24604;RP4-740C4.2-006;RP4-740C4.2-004	Q6IBJ7	Q6IBJ7;Q9P0H9;A6NJQ7;O15258;Q5T094;Q5T091;Q5T092;Q5T093	ENSG00000157916	NP_008964	24.817	1.0896	0.27105	2	5231100	0	0
IPI00304232	WD repeat-containing protein 12;YTM1 homolog	WDR12	WDR12	Q9GZL7	Q9GZL7;Q53T99	ENSG00000138442	NP_060726	47.707	1.0888	0.27204	3	9928500	0	0
IPI00106642	Stromal cell-derived factor 2-like protein 1 precursor;SDF2-like protein 1;PWP1-interacting protein 8	SDF2L1	SDF2L1;UNQ1941/PRO4424	Q9HCN8	Q9HCN8;A2RUD3;Q86U75	ENSG00000128228	NP_071327	67.017	1.0882	0.27278	5	26166000	0	0
IPI00070943;IPI00031424;IPI00456476;IPI00871913;IPI00102940;IPI00873634	Phosphatidylinositol 4-kinase alpha;PI4-kinase alpha;PtdIns-4-kinase alpha;PI4K-alpha	PI4KA	PI4KA;PIK4;PIK4CA	P42356	P42356;A8MTF1;Q4LE69	ENSG00000133511	NP_477352	231.29	1.0873	0.27404	9	60913000	0	0
IPI00873403;IPI00793696;IPI00306332;IPI00791426;IPI00647337;IPI00795548	60S ribosomal protein L24;Ribosomal protein L30;OTTHUMP00000016411	RPL24	RPL24;RP1-125M3.2-001	P83731	P83731;Q5T8W0	ENSG00000114391;ENSG00000181524	NP_000977	19.569	1.0867	0.27477	14	303980000	0	0
IPI00163505;IPI00215801;IPI00843773;IPI00513959;IPI00746554;IPI00647282;IPI00514831;IPI00644764	RNA-binding protein 39;RNA-binding motif protein 39;RNA-binding region-containing protein 2;Hepatocellular carcinoma protein 1;Splicing factor HCC1;Putative uncharacterized protein DKFZp686A11192;RNA-binding region (RNP1, RRM) containing 2, isoform CRA_d;RNA binding motif protein 39	RBM39	RBM39;HCC1;RNPC2;DKFZp686A11192;hCG_38221;RP11-353C18.2-035	Q14498	Q14498;A2RRD3;Q68DD9;Q6MZY7;Q7Z3L0;Q6N037;Q5QP20	ENSG00000131051	NP_909122;NP_004893	59.379	1.0867	0.27473	26	209910000	0	0
IPI00295457;IPI00305344;IPI00166518;IPI00796460;IPI00790581;IPI00876979	Myosin phosphatase Rho-interacting protein;Rho-interacting protein 3;M-RIP;RIP3;p116Rip;Uncharacterized protein ENSP00000382001	MRIP	MRIP;KIAA0864;RHOIP3	Q6WCQ1	Q6WCQ1;Q8N236;Q5ZEZ6;Q96EE5;A8MTJ7	ENSG00000133030;ENSG00000214820	NP_055949;NP_958431	118.1	1.0861	0.27555	4	3696300	0	0
IPI00876864;IPI00019196;IPI00641692;IPI00478229	Ribonuclease P protein subunit p30;RNaseP protein p30;RNase P subunit 2;Ribonuclease P;30kD;RPP30	RPP30	RPP30;RNASEP2;RP11-320F15.1;RP11-320F15.1-006;RP11-320F15.1-004	P78346	P78346;Q5VU10;Q5VU11	ENSG00000148688	NP_001098016;NP_006404	35.564	1.0827	0.27998	4	11820000	0	0
IPI00216308;IPI00790304;IPI00873536;IPI00084625	Voltage-dependent anion-selective channel protein 1;VDAC-1;hVDAC1;Outer mitochondrial membrane protein porin 1;Plasmalemmal porin;Porin 31HL;Porin 31HM	VDAC1	VDAC1;VDAC	P21796	P21796	ENSG00000213585	NP_003365	30.772	1.0822	0.28068	23	121270000	0	0
IPI00797771;IPI00395834;IPI00022274	Uncharacterized protein C20orf117	C20orf117	C20orf117	A6NK10	A6NK10;Q5T2J2;Q6ZTG8	ENSG00000149639	NP_954650	183.86	1.0809	0.28244	6	12006000	0	0
IPI00106491	mRNA turnover protein 4 homolog	MRTO4	MRTO4;C1orf33;MRT4	Q9UKD2	Q9UKD2	ENSG00000053372	NP_057267	27.56	1.0809	0.28236	2	8777700	0	0
IPI00478496;IPI00027145;IPI00332091	Ribonuclease P 40kDa subunit;Ribonuclease P protein subunit p40;RNaseP protein p40;RNase P subunit 1	RPP40	RPP40;RP11-428J1.3-001;RNASEP1;RP11-428J1.3-002	Q5VX97	Q5VX97;O75818;Q5VX98;Q8WVK8	ENSG00000124787	NP_006629	41.833	1.0808	0.2825	3	10713000	0	0
IPI00171087;IPI00843788	S1 RNA-binding domain-containing protein 1	SRBD1	SRBD1	Q8N5C6	Q8N5C6	ENSG00000068784	NP_060549	111.77	1.0803	0.28317	13	100640000	0	0
IPI00375505;IPI00477152	Zinc finger E-box-binding homeobox 1;Transcription factor 8;NIL-2-A zinc finger protein;Negative regulator of IL2;Zinc finger E-box binding homeobox 1	ZEB1	ZEB1;AREB6;TCF8;RP11-472N13.4-002	P37275	P37275;A0JLS9;Q32Q63;Q5T968;Q8NB68;A6NH53;Q5VZ84	ENSG00000148516	NP_110378	124.07	1.0797	0.28395	2	315120	0	0
IPI00032827	Pre-mRNA branch site protein p14;SF3B 14 kDa subunit	SF3B14	SF3B14;CGI-110;HSPC175;HT006	Q9Y3B4	Q9Y3B4;Q53TM1	ENSG00000115128	NP_057131	14.585	1.0795	0.28429	7	24028000	0	0
IPI00006440	28S ribosomal protein S7, mitochondrial precursor;S7mt;MRP-S7;bMRP27a;bMRP-27a	MRPS7	MRPS7	Q9Y2R9	Q9Y2R9;Q96Q63	ENSG00000125445	NP_057055	28.162	1.079	0.28488	13	30356000	0	0
IPI00028055	Transmembrane emp24 domain-containing protein 10 precursor;Transmembrane protein Tmp21;21 kDa transmembrane-trafficking protein;p24delta;S31III125;S31I125;Tmp-21-I	TMED10	TMED10;TMP21	P49755	P49755;Q53GF9	ENSG00000170348	NP_006818	24.976	1.0787	0.2853	4	3051900	0	0
IPI00013808;IPI00845465;IPI00793285;IPI00032137	Alpha-actinin-4;Non-muscle alpha-actinin 4;F-actin cross-linking protein;Actinin alpha4 isoform	ACTN4	ACTN4	O43707	O43707;Q96BG6;A4K467	ENSG00000130402	NP_004915	104.85	1.0786	0.28545	13	78880000	ACTN4	0
IPI00412607;IPI00876916;IPI00455757;IPI00550247;IPI00455482;IPI00871640;IPI00396980	60S ribosomal protein L35;Similar to 60S ribosomal protein L35	RPL35	RPL35;LOC154880;tcag7.829	P42766	P42766;A8K4V7;A8MSH1;A4D2M5;A8MV27	ENSG00000136942	NP_009140;XP_945041;XP_496446;XP_944781	14.551	1.0785	0.28556	10	39292000	0	0
IPI00642126;IPI00217287;IPI00782972	Protein ALO17;ALK lymphoma oligomerization partner on chromosome 17	KIAA1618	KIAA1618;ALO17	Q9HCF4	Q9HCF4	ENSG00000180843		575.87	1.0777	0.28663	7	11254000	0	0
IPI00022256;IPI00619900;IPI00798379;IPI00790642	AP-2 complex subunit mu-1;Adaptin-mu2;AP-2 mu-2 chain;Clathrin coat assembly protein AP50;Clathrin coat-associated protein AP50;Plasma membrane adaptor AP-2 50 kDa protein;HA2 50 kDa subunit;Clathrin assembly protein complex 2 medium chain;Uncharacterized protein AP2M1;Adaptor-related protein complex 2, mu 1 subunit, isoform CRA_a	AP2M1	AP2M1;CLAPM1;KIAA0109;hCG_40495	Q96CW1	Q96CW1;A6NE12	ENSG00000161203	NP_004059;NP_001020376	49.654	1.0776	0.28677	4	9112700	0	0
IPI00784366;IPI00784156;IPI00790702	AP-2 complex subunit beta-1;Adapter-related protein complex 2 beta-1 subunit;Beta2-adaptin;Beta-adaptin;Plasma membrane adaptor HA2/AP2 adaptin beta subunit;Clathrin assembly protein complex 2 beta large chain;AP105B;Beta adaptin subunit;Adaptor-related protein complex 2, beta 1 subunit, isoform CRA_f	AP2B1	AP2B1;ADTB2;CLAPB1;hCG_1992160	P63010	P63010;A6NJP3;A8K0G3;A8K916;Q68DI0;Q96EL6;Q7Z451	ENSG00000006125	NP_001025177;NP_001273	105.69	1.0771	0.28754	20	284130000	0	0
IPI00302850;IPI00647160	Small nuclear ribonucleoprotein Sm D1;snRNP core protein D1;Sm-D1;Sm-D autoantigen	SNRPD1	SNRPD1	P62314	P62314;Q7Z5A3	ENSG00000167088	NP_008869	13.281	1.0766	0.28815	31	1205600000	0	0
IPI00030654;IPI00012998;IPI00647126;IPI00797184	Cleavage and polyadenylation specificity factor subunit 6;Cleavage and polyadenylation specificity factor 68 kDa subunit;CPSF 68 kDa subunit;Pre-mRNA cleavage factor Im 68 kDa subunit;Protein HPBRII-4/7	CPSF6	CPSF6;CFIM68	Q16630	Q16630;A8K7K9	ENSG00000111605	NP_008938	63.47	1.0765	0.28832	10	322340000	CPSF6	0
IPI00412741;IPI00743741;IPI00607781	Sideroflexin-4;Breast cancer resistance marker 1	SFXN4	SFXN4;BCRM1	Q6P4A7	Q6P4A7;Q5T5X3	ENSG00000183605	NP_998814	37.998	1.0763	0.28862	6	14086000	0	0
IPI00168894;IPI00847362;IPI00657800;IPI00434815;IPI00794626;IPI00795250	Metalloreductase STEAP2;Six-transmembrane epithelial antigen of prostate 2;SixTransMembrane protein of prostate 1;Prostate cancer-associated protein 1;Protein upregulated in metastatic prostate cancer;PUMPCn;Six transmembrane epithelial antigen of prostate 2;Six transmembrane epithelial antigen of the prostate 2, isoform CRA_b;Six transmembrane prostate protein v2	STEAP2	STEAP2;PCANAP1;STAMP1;UNQ6507/PRO23203;hCG_17233;tcag7.246	Q8NFT2	Q8NFT2;A4D1F1;Q6UXN6;Q6YPB2;Q6YPB1	ENSG00000157214	NP_001035755;NP_694544;NP_001035756	55.993	1.0761	0.28884	26	50853000	0	0
IPI00017963;IPI00040897;IPI00742239	Small nuclear ribonucleoprotein Sm D2;snRNP core protein D2;Sm-D2	SNRPD2	SNRPD2;SNRPD1	P62316	P62316;A8K797	ENSG00000125743	NP_004588;NP_808210;XP_061427	13.527	1.0756	0.28957	9	84333000	SNRPD2	0
IPI00216153;IPI00479058;IPI00455479;IPI00795650	40S ribosomal protein S15;RIG protein;Uncharacterized protein ENSP00000260968;HCG1783417	RPS15	RPS15;RIG;hCG_1783417	P62841	P62841;A5D8V9;Q9UDC2;A6NK60	ENSG00000115268;ENSG00000138396	NP_001009	17.04	1.0755	0.28971	21	659130000	0	0
IPI00100151;IPI00788157	5'-3' exoribonuclease 2;DHM1-like protein;DHP protein	XRN2	XRN2	Q9H0D6	Q9H0D6	ENSG00000088930	NP_036387	108.58	1.0746	0.29088	11	51475000	0	0
IPI00016250	Fragile X mental retardation syndrome-related protein 2	FXR2	FXR2;FMR1L2	P51116	P51116;Q86V09	ENSG00000129245	NP_004851	77.071	1.0742	0.29146	11	84681000	0	0
IPI00029697;IPI00654592;IPI00845426;IPI00607722	Exosome complex exonuclease RRP45;Exosome component 9;Polymyositis/scleroderma autoantigen 1;Autoantigen PM/Scl 1;Polymyositis/scleroderma autoantigen 75 kDa;PM/Scl-75;P75 polymyositis-scleroderma overlap syndrome-associated autoantigen	EXOSC9	EXOSC9;PMSCL1	Q06265	Q06265;A5PLM5;Q4W5P5	ENSG00000123737	NP_001029366;NP_005024	50.803	1.074	0.29167	9	93086000	0	0
IPI00291200;IPI00514905;IPI00641510	Nuclear pore complex protein Nup133;Nucleoporin Nup133;133 kDa nucleoporin;Uncharacterized protein NUP133	NUP133	NUP133	Q8WUM0	Q8WUM0;Q5TA68;A6NGS4;Q5TA69	ENSG00000069248	NP_060700	128.98	1.0739	0.29184	17	240720000	0	0
IPI00021187;IPI00787897;IPI00788942;IPI00796459;IPI00798367;IPI00797004	RuvB-like 1;49 kDa TATA box-binding protein-interacting protein;49 kDa TBP-interacting protein;TIP49a;Pontin 52;Nuclear matrix protein 238;NMP 238;54 kDa erythrocyte cytosolic protein;ECP-54;TIP60-associated protein 54-alpha;TAP54-alpha	RUVBL1	RUVBL1;NMP238;TIP49;TIP49A	Q9Y265	Q9Y265	ENSG00000175792	NP_003698;XP_001129908	50.227	1.0736	0.29224	13	26684000	RUVBL1	0
IPI00003935;IPI00515061;IPI00152785;IPI00220403;IPI00454695;IPI00746251	Histone H2B type 2-E;H2B.q;H2B/q;H2B-GL105;Histone H2B type 1-J;H2B.r;H2B/r;H2B.1;Histone H2B type 1-O;H2B.n;H2B/n;H2B.2;Histone H2B type 1-B;H2B.f;H2B/f	HIST2H2BE	HIST2H2BE;H2BFQ;HIST1H2BJ;H2BFR;HIST1H2BO;H2BFH;H2BFN;HIST1H2BB;H2BFF	Q16778	Q16778;A8K110;P06899;Q96CF4;P23527;P33778	ENSG00000184678;ENSG00000124635;ENSG00000196331;ENSG00000196226	NP_003519;NP_066402;NP_003518;NP_066406	13.92	1.0728	0.29332	35	1013200000	0	0
IPI00477505;IPI00514769	Ankyrin repeat domain-containing protein 28;Phosphatase interactor targeting protein hnRNP K;PITK	ANKRD28	ANKRD28;KIAA0379	O15084	O15084;Q29RW6;Q3B857	ENSG00000206560	NP_056014	116.54	1.0728	0.29336	2	5370100	0	0
IPI00003309;IPI00790361;IPI00791019;IPI00791273	DNA-directed RNA polymerases I, II, and III subunit RPABC3;RNA polymerases I, II, and III subunit ABC3;DNA-directed RNA polymerase II subunit H;RPB17;RPB8;DNA-directed RNA polymerases I, II, and III 17.1 kDa polypeptide;hRPB8	POLR2H	POLR2H	P52434	P52434	ENSG00000163882	NP_006223	17.143	1.0722	0.29408	16	250910000	0	0
IPI00012074;IPI00644055;IPI00856038;IPI00856037	Heterogeneous nuclear ribonucleoprotein R;hnRNP R;HNRPR protein;Putative uncharacterized protein DKFZp686A13234	HNRNPR	HNRNPR;HNRPR;RP5-1057J7.2-002;DKFZp686A13234	O43390	O43390;Q9BV64;Q0VGD6;Q2L7G6;Q7Z334;Q6MZS5	ENSG00000125944	NP_005817;NP_001095868;NP_001095867;NP_001095869	70.942	1.0718	0.29474	22	118010000	0	0
IPI00401264	Thioredoxin domain-containing protein 4 precursor;Endoplasmic reticulum resident protein ERp44	TXNDC4	TXNDC4;ERP44;KIAA0573;UNQ532/PRO1075	Q9BS26	Q9BS26;Q4VXC1	ENSG00000023318	NP_055866	46.971	1.0714	0.29529	3	1540800	0	0
IPI00018240;IPI00872787;IPI00797421	Protein SDA1 homolog;SDA1 domain-containing protein 1;hSDA;Nucleolar protein 130	SDAD1	SDAD1;NUC130	Q9NVU7	Q9NVU7	ENSG00000198301	NP_060585	79.863	1.0704	0.29664	5	6763700	0	0
IPI00289601;IPI00644760	Histone deacetylase 2;HD2	HDAC2	HDAC2	Q92769	Q92769	ENSG00000196591	NP_001518	65.537	1.0699	0.29729	2	5957000	0	0
IPI00180954;IPI00641579;IPI00646241;IPI00443657	Cold-inducible RNA-binding protein;Glycine-rich RNA-binding protein CIRP;A18 hnRNP;CDNA FLJ46566 fis, clone THYMU3040829, moderately similar to Cold-inducible RNA-binding protein	CIRBP	CIRBP;A18HNRNP;CIRP	Q14011	Q14011;Q53XX5;Q6ZR81	ENSG00000099622	NP_001271	18.648	1.0698	0.29738	6	113650000	0	0
IPI00170596	Paired amphipathic helix protein Sin3a;Transcriptional corepressor Sin3a;Histone deacetylase complex subunit Sin3a	SIN3A	SIN3A	Q96ST3	Q96ST3	ENSG00000169375	NP_056292	145.17	1.0689	0.29874	8	52022000	0	SIN3A
IPI00002552;IPI00219794	AP-1 complex subunit mu-2;Adaptor-related protein complex 1 mu-2 subunit;Mu1B-adaptin;Mu-adaptin 2;Adaptor protein complex AP-1 mu-2 subunit;Golgi adaptor HA1/AP1 adaptin mu-2 subunit;Clathrin assembly protein assembly protein complex 1 medium chain 2;AP-mu chain family member mu1B	AP1M2	AP1M2	Q9Y6Q5	Q9Y6Q5;Q53GI5	ENSG00000129354	NP_005489	48.108	1.0688	0.29879	12	70602000	0	0
IPI00874144;IPI00305668;IPI00746926	Mitochondrial 28S ribosomal protein S6;S6mt;MRP-S6;MRPS6 protein;HCG2008574, isoform CRA_a	MRPS6	MRPS6;C21orf101;RPMS6;hCG_2008574	P82932	P82932;Q49A87	ENSG00000214955	NP_115865	20.417	1.0687	0.29896	2	46659000	0	0
IPI00002232;IPI00654673	Serine/threonine-protein kinase TAO1;Thousand and one amino acid protein 1;STE20-like kinase PSK2;Kinase from chicken homolog B;hKFC-B	TAOK1	TAOK1;KIAA1361;MAP3K16	Q7L7X3	Q7L7X3;A2RUT8	ENSG00000160551	NP_065842	116.07	1.0684	0.29937	2	1291900	0	0
IPI00465428;IPI00797358;IPI00412216;IPI00871288;IPI00604778;IPI00018162	Vacuolar protein sorting-associated protein 13C	VPS13C	VPS13C;KIAA1421	Q709C8	Q709C8;Q6ZQY1	ENSG00000129003	NP_065872;NP_060154;NP_001018098;NP_060550	422.39	1.068	0.29992	5	8400700	0	0
IPI00009505;IPI00216631	Beta-2-syntrophin;59 kDa dystrophin-associated protein A1 basic component 2;Syntrophin-3;SNT3;Syntrophin-like;SNTL	SNTB2	SNTB2;D16S2531E;SNT2B2;SNTL	Q13425	Q13425	ENSG00000168807	NP_006741	57.949	1.0676	0.30041	7	16258000	0	0
IPI00032872;IPI00643459	28S ribosomal protein S16, mitochondrial precursor;S16mt;MRP-S16;Uncharacterized protein MRPS16	MRPS16	MRPS16;RPMS16;CGI-132	Q9Y3D3	Q9Y3D3;A6ND22	ENSG00000182180	NP_057149	15.345	1.0672	0.30097	3	11563000	0	0
IPI00173946;IPI00645890	Protein TANC1;Tetratricopeptide repeat, ankyrin repeat and coiled-coil domain-containing protein 1	TANC1	TANC1;KIAA1728	Q9C0D5	Q9C0D5	ENSG00000115183	NP_203752	202.22	1.0651	0.30393	13	88713000	0	0
IPI00419585;IPI00877002;IPI00472718;IPI00374732;IPI00376170;IPI00248321;IPI00743690;IPI00030144;IPI00455871;IPI00157890	Peptidyl-prolyl cis-trans isomerase A;PPIase A;Rotamase A;Cyclophilin A;Cyclosporin A-binding protein;Peptidyl-prolyl cis-trans isomerase;Uncharacterized protein ENSP00000244636	PPIA	PPIA;CYPA	P62937	P62937;A6NG55;A8K220;A8K486;Q567Q0;Q71V99;A8MSH2	ENSG00000196262;ENSG00000198618;ENSG00000214975	NP_066953;XP_931592;XP_945701	18.012	1.0645	0.3048	6	33933000	PPIA	0
IPI00307092;IPI00014238;IPI00445108	Uncharacterized protein KARS;Lysyl-tRNA synthetase, isoform CRA_d;Lysyl-tRNA synthetase;Lysine--tRNA ligase;LysRS	KARS	KARS;hCG_21765;KIAA0070	A8MSK1	A8MSK1;Q9HB23;Q15046	ENSG00000065427	NP_005539	71.496	1.0643	0.30504	3	15984000	0	0
IPI00024971;IPI00440762	Oxysterol-binding protein 1	OSBP	OSBP;OSBP1	P22059	P22059	ENSG00000110048	NP_002547	89.42	1.0641	0.30539	9	50038000	0	0
IPI00031521;IPI00373882	Replication factor C subunit 3;Replication factor C 38 kDa subunit;RFC38;Activator 1 38 kDa subunit;A1 38 kDa subunit;RF-C 38 kDa subunit;Uncharacterized protein RFC3	RFC3	RFC3	P40938	P40938;Q53HK8;Q5U0C2;Q5W0E8;A8MX32	ENSG00000133119	NP_002906;NP_853536	40.556	1.0633	0.30643	7	17552000	0	0
IPI00304612;IPI00398964;IPI00398983;IPI00735318;IPI00398949;IPI00746448;IPI00873868;IPI00478469;IPI00739917;IPI00432865	60S ribosomal protein L13a;23 kDa highly basic protein;OTTHUMP00000018470;RPL13A protein	RPL13A	RPL13A;RP11-365K22.1-001	P40429	P40429;A8K505;Q53H34;Q5QTS3;Q9BSQ6;A8MW89;Q5VY36;A6NLI2;A6NJI6;Q0VGL3;Q8J015	ENSG00000142541;ENSG00000136149	NP_036555;XP_001128053;XP_944577;XP_941723;XP_947992;XP_947984	23.577	1.0617	0.30879	21	290480000	0	0
IPI00218829;IPI00642097	G1 to S phase transition protein 1 homolog;GTP-binding protein GST1-HS;G1 to S phase transition protein 2 homolog;Polypeptide chain release factor 3b	GSPT1	GSPT1;GSPT2	P15170	P15170;A8K2W7;Q7KZX8;Q96GF2;Q8IYD1;Q9H909;Q9NVY0;Q9NY44	ENSG00000103342;ENSG00000189369	NP_002085;NP_060564	55.755	1.0615	0.30906	4	4746300	0	0
IPI00013891;IPI00220447	Transformer-2 protein homolog;TRA-2 alpha	TRA2A	TRA2A	Q13595	Q13595;Q549U1	ENSG00000164548	NP_037425	32.688	1.0613	0.30924	7	69739000	0	0
IPI00013296;IPI00642513;IPI00397609;IPI00790711;IPI00872722;IPI00868767	40S ribosomal protein S18;Ke-3;Ke3	RPS18	RPS18;D6S218E	P62269	P62269;Q4VXZ3;Q5GGW2;Q5SUJ3;A6NN26	ENSG00000096150;ENSG00000182498;ENSG00000206212	NP_072045;NP_001087248;XP_371019;XP_947132	17.718	1.0608	0.31004	19	170510000	0	0
IPI00797126;IPI00023748;IPI00797259;IPI00012479	Nascent polypeptide-associated complex subunit alpha;NAC-alpha;Alpha-NAC;Hom s 2.02;Uncharacterized protein NACAP1	NACA	NACA;HSD48;NACAP1	Q13765	Q13765;A8MTN7	ENSG00000196531	NP_005585	94.68	1.0604	0.31049	15	184380000	0	0
IPI00017412;IPI00218280	Replication factor C subunit 2;Replication factor C 40 kDa subunit;RF-C 40 kDa subunit;RFC40;Activator 1 40 kDa subunit;A1 40 kDa subunit	RFC2	RFC2	P35250	P35250;Q75MT5	ENSG00000049541	NP_852136;NP_002905	39.157	1.0602	0.31081	3	1648000	0	0
IPI00172580;IPI00386702;IPI00385666	Nucleoporin p54;54 kDa nucleoporin	NUP54	NUP54	Q7Z3B4	Q7Z3B4;Q53FD7;Q53H29	ENSG00000138750	NP_059122	55.563	1.0598	0.31145	12	17352000	0	0
IPI00828125;IPI00793691;IPI00743121;IPI00827746;IPI00828176;IPI00852777;IPI00848008	Sphingomyelin phosphodiesterase 4;Neutral sphingomyelinase 3;Neutral sphingomyelinase III;nSMase3;nSMase-3	SMPD4	SMPD4;KIAA1418	Q9NXE4	Q9NXE4	ENSG00000136699	NP_060421;NP_060221	98.147	1.0589	0.3127	2	4690700	0	0
IPI00154473;IPI00788871	Elongation factor G 1, mitochondrial precursor;mEF-G 1;Elongation factor G1	GFM1	GFM1;EFG;EFG1;GFM	Q96RP9	Q96RP9;A6NCI9	ENSG00000168827	NP_079272	83.631	1.0587	0.31297	3	1104200	0	0
IPI00017454	Tubulin alpha-4 chain;Alpha-tubulin 4	0		Q9H853	Q9H853	ENSG00000163526		27.546	1.0586	0.31311	10	88266000	0	0
IPI00024151	Probable tRNA pseudouridine synthase 2	TRUB2	TRUB2	O95900	O95900	ENSG00000167112	NP_056494	36.694	1.058	0.31404	5	3297600	0	0
IPI00556553;IPI00306748	ATP-binding cassette sub-family B member 7, mitochondrial precursor;ATP-binding cassette transporter 7;ABC transporter 7 protein	ABCB7	ABCB7;ABC7	O75027	O75027	ENSG00000131269	NP_004290	82.768	1.0575	0.31467	2	13756000	0	0
IPI00000690;IPI00157908;IPI00300018	Apoptosis-inducing factor 1, mitochondrial precursor;Programmed cell death protein 8	AIFM1	AIFM1;AIF;PDCD8	O95831	O95831;A4QPB4;Q1L6K6;Q1L6K4;Q5RZ99;Q5RZA0;Q2QKE4;Q5JUZ8	ENSG00000156709	NP_004199;NP_665811;NP_665812	66.9	1.0574	0.3149	11	36528000	0	0
IPI00396329;IPI00644504;IPI00478298	Brix domain-containing protein 1;Brix domain containing 1	BXDC1	BXDC1;RP11-397G5.1-003;RP11-397G5.1-002	Q9H7B2	Q9H7B2;A8K800;Q5VXN1;Q5VXN0;Q5VXM9	ENSG00000197498	NP_115570	35.582	1.0567	0.3159	22	754870000	0	0
IPI00221088;IPI00478327;IPI00847192;IPI00647546;IPI00853062	40S ribosomal protein S9;RPS9 protein	RPS9	RPS9	P46781	P46781;Q5W1B9;A5D904	ENSG00000170889	NP_001004	22.591	1.0566	0.316	24	200450000	0	0
IPI00021129;IPI00005793	AP-3 complex subunit beta-1;Adapter-related protein complex 3 beta-1 subunit;Beta3A-adaptin;Adaptor protein complex AP-3 beta-1 subunit;Clathrin assembly protein complex 3 beta-1 large chain	AP3B1	AP3B1;ADTB3A	O00203	O00203;A8K586;Q3MNE1	ENSG00000132842	NP_003655	121.35	1.0562	0.31652	4	9516900	0	0
IPI00215918;IPI00845436;IPI00792330	ADP-ribosylation factor 4	ARF4	ARF4;ARF2	P18085	P18085	ENSG00000168374	NP_001651;XP_001132763	20.511	1.056	0.31677	2	3205800	0	0
IPI00646493	COPA protein;Coatomer protein complex, subunit alpha, isoform CRA_c;Coatomer protein complex, subunit alpha	COPA	COPA;RP11-179G5.3-001;hCG_39743	Q8IXZ9	Q8IXZ9	ENSG00000122218	NP_001091868	139.32	1.0559	0.31692	108	3345300000	COPA	0
IPI00395998;IPI00005589;IPI00794734;IPI00739496;IPI00740288;IPI00376817;IPI00787967;IPI00797214	60S ribosomal protein L32;Uncharacterized protein ENSP00000275524;HCG18290	RPL32	RPL32;PP9932;hCG_18290	P62910	P62910;A6NC28	ENSG00000144713;ENSG00000146677	NP_000985;NP_001007074;NP_001007075;NP_001083496;XP_940848	15.86	1.0558	0.31711	16	112860000	RPL32	0
IPI00098902;IPI00829595;IPI00386497	2-oxoglutarate dehydrogenase E1 component, mitochondrial precursor;Alpha-ketoglutarate dehydrogenase;OGDH protein;Oxoglutarate (Alpha-ketoglutarate) dehydrogenase;Lipoamide;Oxoglutarate (Alpha-ketoglutarate) dehydrogenase (Lipoamide), isoform CRA_b;Putative uncharacterized protein H_DJ0691F11_gi16307008.sp_cds.1	OGDH	OGDH;hCG_18289	Q02218	Q02218;A2VCT3;A2VCT2;A5XEI0;Q96DD3	ENSG00000105953	NP_002532;NP_001003941	115.93	1.0557	0.3173	10	92191000	0	0
IPI00000816;IPI00793344;IPI00792761;IPI00795516;IPI00086909;IPI00873157;IPI00651755;IPI00827595	14-3-3 protein epsilon;14-3-3E	YWHAE	YWHAE	P62258	P62258;Q4VJB6;Q53XZ5	ENSG00000108953	NP_006752	29.174	1.0549	0.31849	15	97479000	0	0
IPI00844578;IPI00869255	ATP-dependent RNA helicase A;Nuclear DNA helicase II;NDH II;DEAH box protein 9	DHX9	DHX9;DDX9;LKP;NDH2	Q08211	Q08211;Q05CI5;Q12803;Q32Q22;Q58F26;Q6PJK6	ENSG00000135829	NP_001348	140.96	1.0547	0.31864	82	3245600000	0	0
IPI00003968;IPI00796627;IPI00797931;IPI00788808;IPI00797261;IPI00792728;IPI00793294;IPI00797098	NADH dehydrogenase [ubiquinone] 1 alpha subcomplex subunit 9, mitochondrial precursor;NADH-ubiquinone oxidoreductase 39 kDa subunit;Complex I-39kD;CI-39kD	NDUFA9	NDUFA9;NDUFS2L	Q16795	Q16795;A8K4V2;Q9BTT5	ENSG00000139180	NP_004993	42.509	1.0547	0.31871	29	474260000	0	0
IPI00871851;IPI00014177	Septin;Septin-2;Protein NEDD5	NEDD5	NEDD5;SEPT2;DIFF6;KIAA0158	Q53QU3	Q53QU3;Q15019	ENSG00000168385	NP_001008491;NP_001008492;NP_004395;NP_006146	42.684	1.0546	0.3188	4	2528900	0	0
IPI00012795;IPI00642205	Eukaryotic translation initiation factor 3 subunit I;Eukaryotic translation initiation factor 3 subunit 2;eIF-3-beta;eIF3 p36;eIF3i;TGF-beta receptor-interacting protein 1;TRIP-1	EIF3I	EIF3I;EIF3S2;TRIP1	Q13347	Q13347;Q53HU7;Q5TDH7;Q9P1D9	ENSG00000084623	NP_003748	36.501	1.0544	0.31919	10	132880000	0	0
IPI00022744;IPI00219994;IPI00219762	Exportin-2;Exp2;Importin-alpha re-exporter;Chromosome segregation 1-like protein;Cellular apoptosis susceptibility protein	CSE1L	CSE1L;CAS;XPO2	P55060	P55060;A3RLL6	ENSG00000124207	NP_001307	110.42	1.0543	0.31927	8	89202000	CSE1L	0
IPI00220487;IPI00456049;IPI00792135;IPI00514841	ATP synthase subunit d, mitochondrial;ATP5H protein	ATP5H	ATP5H;My032	O75947	O75947;A0PJH2	ENSG00000167863	NP_006347;NP_001003785	18.491	1.0542	0.31942	6	4496400	0	0
IPI00410067;IPI00332936;IPI00410069;IPI00410070	Zinc finger CCCH type antiviral protein 1;Zinc finger CCCH domain-containing protein 2;Zinc finger antiviral protein;ZAP	ZC3HAV1	ZC3HAV1;ZC3HDC2;PRO1677	Q7Z2W4	Q7Z2W4;A4D1S4;A8K9U6;A4D1R2	ENSG00000105939	NP_064504;NP_078901	101.44	1.0536	0.32032	4	5074300	0	0
IPI00217030;IPI00646114;IPI00868714;IPI00736399;IPI00872114;IPI00872315;IPI00478986;IPI00869090	40S ribosomal protein S4, X isoform;Single copy abundant mRNA protein;SCR10	RPS4X	RPS4X;CCG2;RPS4;SCAR	P62701	P62701;Q53HV1;Q96IR1	ENSG00000198034	NP_000998	29.597	1.0534	0.32054	47	796670000	0	0
IPI00072534;IPI00735181;IPI00788016	UNC45 homolog A;UNC-45A;GCUNC-45;Smooth muscle cell-associated protein 1;SMAP-1	UNC45A	UNC45A;SMAP1	Q9H3U1	Q9H3U1;A8K6F7	ENSG00000140553	NP_061141;NP_001034764	103.08	1.0534	0.32057	4	23736000	0	0
IPI00216999;IPI00793080	Pumilio domain-containing protein C14orf21;Uncharacterized protein C14orf21	C14orf21	C14orf21;KIAA2021	Q86U38	Q86U38;Q5HYL4;A8MY76	ENSG00000196943	NP_777573	69.437	1.0531	0.32096	5	145620000	0	0
IPI00003362	78 kDa glucose-regulated protein precursor;GRP 78;Heat shock 70 kDa protein 5;Immunoglobulin heavy chain-binding protein;BiP;Endoplasmic reticulum lumenal Ca(2+)-binding protein grp78	HSPA5	HSPA5;GRP78	P11021	P11021;Q2KHP4	ENSG00000044574	NP_005338	72.421	1.053	0.32112	19	54147000	0	0
IPI00479241;IPI00009725;IPI00647946	Protein ARV1;hARV1	ARV1	ARV1;HT035	A6NG65	A6NG65;Q9H2C2;A8KAI4	ENSG00000173409	NP_073623	34.439	1.053	0.32113	2	2442500	0	0
IPI00873328;IPI00009444;IPI00472168;IPI00796313;IPI00790114;IPI00375343	Uncharacterized protein MRPL27;Mitochondrial 39S ribosomal protein L27;L27mt;MRP-L27	MRPL27	MRPL27;HSPC250	A8MUX6	A8MUX6;Q9P0M9	ENSG00000108826	NP_057588;NP_683411	17.016	1.0527	0.32165	4	1318000	0	0
IPI00472171;IPI00871827;IPI00030179;IPI00872387;IPI00871908;IPI00794746;IPI00796861;IPI00738970;IPI00790291;IPI00793342;IPI00742782;IPI00644570;IPI00787949;IPI00871263;IPI00868834;IPI00872697	RPL7 protein;Uncharacterized protein RPL7;60S ribosomal protein L7;Uncharacterized protein ENSP00000381447;WUGSC:H_RG054D04.1 protein;Uncharacterized protein ENSP00000349185;Uncharacterized protein ENSP00000304033	RPL7	RPL7;WUGSC:H_RG054D04.1	Q3KQU0	Q3KQU0;A8MVV7;P18124;A8K504;A8MY04;A8MUD9;O95036;A6NIE4	ENSG00000137970;ENSG00000147604;ENSG00000214485;ENSG00000171549;ENSG00000182520	NP_000962;NP_001087232;XP_948961	37.022	1.0523	0.32211	34	1007300000	0	0
IPI00028888;IPI00220684;IPI00220683;IPI00477150;IPI00220685	Heterogeneous nuclear ribonucleoprotein D0;hnRNP D0;AU-rich element RNA-binding protein 1	HNRPD	HNRPD;AUF1	Q14103	Q14103;A8K9J2;Q12771;Q9UCE8	ENSG00000138668	NP_112738;NP_002129;NP_112737;NP_001003810	38.434	1.0516	0.32321	47	972140000	HNRPD	0
IPI00001639	Importin subunit beta-1;Karyopherin subunit beta-1;Nuclear factor P97;Importin 90	KPNB1	KPNB1;NTF97	Q14974	Q14974;Q53XN2	ENSG00000108424	NP_002256	97.169	1.0514	0.32354	15	216160000	0	0
IPI00646015;IPI00220710;IPI00748985;IPI00639932;IPI00647609	Acyl-coenzyme A thioesterase 9;Acyl-CoA thioesterase 9;Acyl-CoA thioester hydrolase 9	ACOT9	ACOT9;CGI-16	Q9Y305	Q9Y305;Q96EA2	ENSG00000123130	NP_001032248;NP_001028755	50.85	1.0513	0.32359	8	5967800	0	0
IPI00005198;IPI00872107;IPI00643578;IPI00641665	Interleukin enhancer-binding factor 2;Nuclear factor of activated T-cells 45 kDa;Interleukin enhancer binding factor 2 variant	ILF2	ILF2;NF45;PRO3063	Q12905	Q12905;A6NDB0;Q53FG3	ENSG00000143621	NP_004506	43.062	1.0508	0.32431	34	187100000	0	0
IPI00025849;IPI00449263;IPI00760940;IPI00479054;IPI00394706;IPI00018262	Acidic leucine-rich nuclear phosphoprotein 32 family member A;Potent heat-stable protein phosphatase 2A inhibitor I1PP2A;Acidic nuclear phosphoprotein pp32;Leucine-rich acidic nuclear protein;Lanp;Putative HLA-DR-associated protein I;PHAPI;Mapmodulin;ANP32A protein;Hepatopoietin PCn127;PHAPI protein	ANP32A	ANP32A;C15orf1;LANP;MAPM;PHAP1	P39687	P39687;Q08AJ6;Q53FK4;Q5J8L8;Q3KPI8;Q6PKH8;Q1AHP8;A6NF96;Q7M4N6	ENSG00000140350	NP_006296	28.585	1.0507	0.32449	22	404420000	0	0
IPI00290566;IPI00550591	T-complex protein 1 subunit alpha;TCP-1-alpha;CCT-alpha	CCT1	CCT1;CCTA;TCP1	P17987	P17987	ENSG00000120438	NP_110379;NP_001008897	60.343	1.0505	0.32484	46	438970000	0	0
IPI00855973;IPI00216026;IPI00455531;IPI00855744;IPI00024145;IPI00737171;IPI00216024;IPI00647902;IPI00647442;IPI00844015	Voltage-dependent anion-selective channel protein 2;VDAC-2;hVDAC2;Outer mitochondrial membrane protein porin 2;Uncharacterized protein ENSP00000367226;Voltage-dependent anion channel 2	VDAC2	VDAC2;RP11-375G3.1-010;RP11-375G3.1-005	P45880	P45880;A6NLE7;Q5JSD1;Q5JSD2	ENSG00000165637;ENSG00000172974	NP_003366;XP_001133585;XP_946879	36.231	1.0502	0.32525	28	150620000	VDAC2	0
IPI00337397;IPI00216688;IPI00006038;IPI00337396;IPI00797307;IPI00337395	Nuclear pore complex protein Nup98-Nup96 precursor;Nuclear pore complex protein Nup98;Nucleoporin Nup98;98 kDa nucleoporin;Nuclear pore complex protein Nup96;Nucleoporin Nup96;96 kDa nucleoporin	NUP98	NUP98;ADAR2	P52948	P52948;A8KA17;Q9HDC8	ENSG00000110713	NP_057404;NP_624358;NP_624357	195.82	1.0498	0.32576	23	191850000	0	0
IPI00394758;IPI00333619;IPI00384883;IPI00654709;IPI00018031;IPI00296183;IPI00555728;IPI00166751;IPI00795549;IPI00009744;IPI00796116;IPI00796823	Fatty aldehyde dehydrogenase;Aldehyde dehydrogenase, microsomal;Aldehyde dehydrogenase family 3 member A2;Aldehyde dehydrogenase 10;CDNA FLJ36558 fis, clone TRACH2009107, highly similar to ALDEHYDE DEHYDROGENASE, DIMERIC NADP-PREFERRING;ALDH3A1 protein;Aldehyde dehydrogenase 3B1;Aldehyde dehydrogenase 7;Aldehyde dehydrogenase, dimeric NADP-preferring;ALDH class 3;ALDHIII;Aldehyde dehydrogenase 3B…	ALDH3A2	ALDH3A2;ALDH10;FALDH;ALDH3A1;ALDH3B1;ALDH7;ALDH3;ALDH3B2;ALDH8	P51648	P51648;Q59H65;Q68D64;Q6I9T3;Q8N9T9;Q6PKA6;P43353;A3FMP9;P30838;A8K828;Q59F10;A8MYB8;P48448;Q53Y98	ENSG00000072210;ENSG00000108602;ENSG00000006534;ENSG00000132746	NP_001026976;NP_000373;NP_000685;NP_000682;NP_001025181;NP_000686;NP_001026786	57.669	1.0497	0.32593	2	6325400	0	0
IPI00012535;IPI00844185	DnaJ homolog subfamily A member 1;Heat shock 40 kDa protein 4;DnaJ protein homolog 2;HDJ-2;HSJ-2;HSDJ;HDJ2 protein	DNAJA1	DNAJA1;DNAJ2;HDJ2;HSJ2;HSPF4	P31689	P31689;Q5T7Q0;Q86TL9;Q9NXZ8	ENSG00000086061	NP_001530	44.868	1.0486	0.32761	17	62880000	0	0
IPI00642971;IPI00023048;IPI00796284;IPI00795920;IPI00100137;IPI00793083;IPI00164838;IPI00792430	FP1047;Elongation factor 1-delta;EF-1-delta;Antigen NY-CO-4	EEF1D	EEF1D;hCG_1994718;EF1D	Q71RH4	Q71RH4;Q96I38;Q9BW34;Q9H7G6;P29692;A6NP26	ENSG00000104529	NP_115754;NP_001951;XP_058967;XP_945747	71.407	1.0483	0.32801	12	40236000	0	0
IPI00012578	Importin subunit alpha-4;Karyopherin subunit alpha-4;Qip1 protein	KPNA4	KPNA4;QIP1	O00629	O00629;A8K4S6	ENSG00000186432	NP_002259	57.886	1.0481	0.32836	8	55889000	0	0
IPI00026969;IPI00473012;IPI00643072	SEC23-interacting protein;p125	SEC23IP	SEC23IP;MSTP053	Q9Y6Y8	Q9Y6Y8	ENSG00000107651	NP_009121	111.08	1.0481	0.32827	5	36257000	0	0
IPI00447419;IPI00003827;IPI00514470	Phosphatidylserine decarboxylase proenzyme;Phosphatidylserine decarboxylase alpha chain;Phosphatidylserine decarboxylase beta chain	PISD	PISD	Q9UG56	Q9UG56;Q5TF14;Q5THK3	ENSG00000100141	NP_055153	46.671	1.0471	0.32975	3	7540600	0	0
IPI00012251	Transmembrane protein 177	TMEM177	TMEM177	Q53S58	Q53S58	ENSG00000144120	NP_001098668;NP_001098669;NP_085054	33.76	1.0465	0.33066	3	61830000	0	0
IPI00306446	Zinc finger protein 24;Zinc finger protein 191;Zinc finger protein KOX17;Retinoic acid suppression protein A;RSG-A;Zinc finger and SCAN domain-containing protein 3	ZNF24	ZNF24;KOX17;ZNF191;ZSCAN3	P17028	P17028;Q53YE4;Q6ICR5;Q8IZN4	ENSG00000172466	NP_008896	42.155	1.0457	0.33179	4	1494700	0	0
IPI00024214;IPI00216552	Telomeric repeat-binding factor 2;TTAGGG repeat-binding factor 2;Telomeric DNA-binding protein	TERF2	TERF2;TRBF2;TRF2	Q15554	Q15554	ENSG00000132604	NP_005643	55.55	1.0454	0.33222	4	4256200	0	0
IPI00329088;IPI00854584;IPI00400835;IPI00003589	CHD1L protein;CDNA FLJ14725 fis, clone NT2RP3001724, highly similar to Homo sapiens chromodomain-helicase-DNA-binding protein mRNA	CHD1L	CHD1L	A5YM64	A5YM64;Q53EZ3;Q5VXX7;Q86WJ1;Q86XH3;Q9BVJ1;Q9NVV8;Q6DD94;Q6PK83;Q96HF7;Q9H678;Q96SP3	ENSG00000131778	NP_004275	101.37	1.0443	0.33389	3	12237000	0	0
CON_00698900;IPI00021439;IPI00848058;IPI00794523;IPI00514530;IPI00555900;IPI00807522;IPI00748022;IPI00786945;IPI00739998;IPI00555733;IPI00556391;IPI00874082;IPI00444605;IPI00737435;IPI00737449;IPI00556300;IPI00874192;IPI00876901;IPI00876919;IPI00556614;IPI00719313;IPI00877144	Actin, cytoplasmic 1;Beta-actin;Beta actin variant;Uncharacterized protein ACTA1	ACTB	ACTB;ACTG1;ACTA1	P60712	P60712;Q2QJG3;Q862P9;P60709;Q1KLZ0;Q562S0;Q96HG5;Q9UE89;Q53G76;Q53G99;Q53GK6;A4UCT3;A5GZ75;Q6PJ43;Q96DE1;Q96FU6;A6NL76;Q5T8M7	ENSG00000075624;ENSG00000184009;ENSG00000143632	NP_776404;NP_001092	41.736	1.0438	0.3346	86	386320000	ACTB	0
IPI00411937;IPI00552225;IPI00642697	Nucleolar protein 5A;Nucleolar protein Nop56;56kDa with KKE/D repeat	NOL5A	NOL5A;NOP56;RP4-686C3.1-016;RP4-686C3.1-010	O00567	O00567;A0PJ92;A8K9K6;Q9BSN3;Q5JXT2;Q5JXT4	ENSG00000101361	NP_006383	66.049	1.0438	0.33461	24	126580000	0	0
IPI00550746;IPI00871312;IPI00647418;IPI00646767	Nuclear migration protein nudC;Nuclear distribution protein C homolog;Uncharacterized protein NUDC;NPD011	NUDC	NUDC;NPD011	Q9Y266	Q9Y266;A8MU04;Q9H2R7	ENSG00000090273	NP_006591	38.242	1.0438	0.33464	7	5808500	0	0
IPI00410666;IPI00425566;IPI00425560;IPI00425562	Protein LAP4;Protein scribble homolog;hScrib	SCRIB	SCRIB;CRIB1;KIAA0147;LAP4;SCRB1;VARTUL	Q14160	Q14160;A0PJK8	ENSG00000180900	NP_874365;NP_056171	177.74	1.0437	0.33478	2	5990700	0	0
IPI00297084	Dolichyl-diphosphooligosaccharide--protein glycosyltransferase 48 kDa subunit precursor;Oligosaccharyl transferase 48 kDa subunit;DDOST 48 kDa subunit	DDOST	DDOST;KIAA0115;OST48;OK/SW-cl.45	P39656	P39656;Q5VWA5	ENSG00000117242	NP_005207	50.8	1.0433	0.33532	17	27440000	0	0
IPI00106646;IPI00009794;IPI00514755;IPI00384644	45 kDa calcium-binding protein precursor;Cab45;Stromal cell-derived factor 4;SDF-4;Calcium binding protein	SDF4	SDF4;CAB45;PSEC0034	Q9BRK5	Q9BRK5;Q53G52;Q53HQ9;Q5T7L9;Q96AA1;Q5T7L8;Q5T7L6;Q9UN53	ENSG00000078808	NP_057260;NP_057631	41.806	1.0427	0.33623	5	5536900	0	0
IPI00646899;IPI00554723;IPI00853161;IPI00374260;IPI00064765;IPI00398057;IPI00853485;IPI00175098;IPI00788119;IPI00741711;IPI00740516;IPI00737236	Ribosomal protein L10;60S ribosomal protein L10;QM protein;Tumor suppressor QM;Laminin receptor homolog;60S ribosomal protein L10-like	RPL10	RPL10;XX-FW83563B9.1-011;DXS648E;QM;RPL10L;XX-FW83563B9.1-009	Q5HY50	Q5HY50;P27635;A6NIX7;Q96L21;A6ND57;A6QRI9	ENSG00000147403;ENSG00000165496	NP_006004;XP_209178;NP_542784;XP_936625;XP_950892	26.593	1.0422	0.33708	28	172560000	0	0
IPI00828189;IPI00411680;IPI00843857	Protein-L-isoaspartate(D-aspartate) O-methyltransferase;Protein-beta-aspartate methyltransferase;PIMT;Protein L-isoaspartyl/D-aspartyl methyltransferase;L-isoaspartyl protein carboxyl methyltransferase	PCMT1	PCMT1	P22061	P22061;A8K109	ENSG00000120265	NP_005380	24.693	1.0421	0.33719	6	27504000	0	0
IPI00744711	Polyribonucleotide nucleotidyltransferase 1, mitochondrial precursor;PNPase 1;Polynucleotide phosphorylase-like protein;PNPase old-35;3'-5' RNA exonuclease OLD35	PNPT1	PNPT1;PNPASE	Q8TCS8	Q8TCS8;A6NJ99	ENSG00000138035	NP_149100	86.122	1.0415	0.33805	10	13536000	0	0
IPI00151360;IPI00643323;IPI00785134;IPI00515024;IPI00784918;IPI00032534;IPI00514987;IPI00514440;IPI00383371	GTP-binding protein 2;GTP binding protein 2	GTPBP2	GTPBP2;RP11-22I24.2-009	Q9BX10	Q9BX10;A8K2K2;Q5T7E9	ENSG00000172432	NP_061969	65.768	1.0383	0.34283	6	14469000	0	0
IPI00294742;IPI00395536	La-related protein 7;La ribonucleoprotein domain family member 7	LARP7	LARP7;HDCMA18P	Q4G0J3	Q4G0J3	ENSG00000174720	NP_056269;NP_057732	67.653	1.0382	0.34299	4	6172500	0	0
IPI00215780;IPI00787105	40S ribosomal protein S19	RPS19	RPS19	P39019	P39019;Q8WVX7	ENSG00000105372	NP_001013	16.06	1.0366	0.3454	15	31888000	0	0
IPI00219006	40S ribosomal protein S19-binding protein 1;RPS19-binding protein 1;S19BP	RPS19BP1	RPS19BP1	Q86WX3	Q86WX3	ENSG00000187051	NP_919307	15.434	1.0359	0.34654	8	23530000	0	0
IPI00008454;IPI00797108	DnaJ homolog subfamily B member 11 precursor;ER-associated dnaJ protein 3;ErJ3;ER-associated Hsp40 co-chaperone;hDj9;PWP1-interacting protein 4	DNAJB11	DNAJB11;EDJ;ERJ3;UNQ537/PRO1080	Q9UBS4	Q9UBS4;Q542Y5;Q542Y9;Q6IAQ8	ENSG00000090520	NP_057390	40.513	1.0358	0.34658	8	34640000	0	0
IPI00025329;IPI00175212;IPI00788300;IPI00746706	60S ribosomal protein L19	RPL19	RPL19	P84098	P84098;Q53G49;Q8IWR8;A6NFZ8	ENSG00000108298	NP_000972;NP_001074013;XP_001132409	23.466	1.0357	0.34685	14	38189000	0	0
IPI00026202;IPI00472864;IPI00872093;IPI00739109;IPI00412855;IPI00847774;IPI00036267	60S ribosomal protein L18a;Ribosomal protein L18a-like protein	RPL18A	RPL18A	Q02543	Q02543;Q53HD3;Q76N54;A6NMQ2;A8MY41;Q32XH3	ENSG00000105640	NP_000971;XP_208281;XP_946928;XP_939113;XP_950562;XP_293412;XP_943475	20.762	1.0352	0.34754	24	330350000	0	0
IPI00872985;IPI00302176;IPI00607820	H/ACA ribonucleoprotein complex subunit 1;Nucleolar protein family A member 1;snoRNP protein GAR1	NOLA1	NOLA1;GAR1	Q9NY12	Q9NY12	ENSG00000109534	NP_061856;NP_127460	25.571	1.0352	0.34759	4	25321000	0	0
IPI00867714;IPI00410324;IPI00749127;IPI00848232	Protein LSM12 homolog	LSM12	LSM12	Q3MHD2	Q3MHD2	ENSG00000161654	NP_689557	21.999	1.0348	0.34823	3	5673400	0	0
IPI00023161;IPI00798240;IPI00797533;IPI00796428;IPI00795938;IPI00383092;IPI00797042	39S ribosomal protein L46, mitochondrial precursor;L46mt;MRP-L46;P2ECSL	MRPL46	MRPL46;C15orf4;LIECG2	Q9H2W6	Q9H2W6	ENSG00000173867	NP_071446	31.705	1.0345	0.34869	5	78950000	0	0
IPI00299000;IPI00794875;IPI00807557;IPI00790307;IPI00793498;IPI00789039;IPI00796006;IPI00798341	Proliferation-associated protein 2G4;Cell cycle protein p38-2G4 homolog;hG4-1;ErbB3-binding protein 1;PA2G4 protein	PA2G4	PA2G4;EBP1	Q9UQ80	Q9UQ80;A8K6Y1;Q6PIN5;Q05D08	ENSG00000170515	NP_006182	43.786	1.0343	0.34888	21	74101000	0	PA2G4
IPI00103994;IPI00871954;IPI00383290	Leucyl-tRNA synthetase, cytoplasmic;Leucine--tRNA ligase;LeuRS;LARS protein	LARS	LARS;KIAA1352	Q9P2J5	Q9P2J5;A7E266;Q0VGM8;Q2YDT1;Q6NVI4;A2RRR4;Q2TU79;Q9H8E3;Q9HAM7;Q9NPU8;Q9NVC0;Q9NVP8	ENSG00000133706	NP_064502	134.46	1.0342	0.34914	32	488810000	0	0
IPI00217686;IPI00382824	Putative rRNA methyltransferase 3;rRNA (uridine-2'-O-)-methyltransferase 3	FTSJ3	FTSJ3;SB92	Q8IY81	Q8IY81	ENSG00000108592	NP_060117	96.574	1.0339	0.34949	5	17317000	0	0
IPI00141561;IPI00794563	Conserved oligomeric Golgi complex component 1;COG1 protein	COG1	COG1;KIAA1381;LDLB	Q8WTW3	Q8WTW3;Q4G0L8	ENSG00000166685	NP_061184	108.98	1.0339	0.3495	2	7747200	0	0
IPI00465308;IPI00554703	GPI transamidase component PIG-S;Phosphatidylinositol-glycan biosynthesis class S protein	PIGS	PIGS;UNQ1873/PRO4316	Q96S52	Q96S52;Q8NBL9;Q6MZW5;Q96NG1;Q9BVC1	ENSG00000087111	NP_149975	61.655	1.0334	0.35037	3	4184600	0	0
IPI00465432;IPI00413732;IPI00329352;IPI00333985;IPI00872411;IPI00816158;IPI00741925	Nodal modulator 2 precursor;pM5 protein 2;Nodal modulator 1 precursor;pM5;Nodal modulator 3 precursor;pM5 protein 3	NOMO2	NOMO2;NOMO1;PM5;NOMO3	Q5JPE7	Q5JPE7;Q4G177;Q15155;P69849;Q1LZN2	ENSG00000185164;ENSG00000103512;ENSG00000103226	NP_001004060;NP_055102;NP_775885;NP_001004067	139.44	1.0328	0.35116	3	4596700	0	0
IPI00002284;IPI00640708;IPI00644963;IPI00030374;IPI00644085;IPI00643025;IPI00646337;IPI00644510;IPI00647856;IPI00553108;IPI00748813	DNA polymerase lambda;Pol Lambda;DNA polymerase kappa;DNA polymerase beta-2;Pol beta2;Polymerase (DNA directed), lambda;Polymerase (DNA directed), lambda, isoform CRA_e;CDNA FLJ11538 fis, clone HEMBA1002746, weakly similar to DNA POLYMERASE BETA	POLL	POLL;RP11-529I10.1-012;hCG_23002;RP11-529I10.1-006;RP11-529I10.1-010;RP11-529I10.1-009	Q9UGP5	Q9UGP5;Q5JQP8;Q9HAJ3;Q5JQP4;Q9BTN8;Q5JQP3	ENSG00000166169	NP_037406	63.482	1.0323	0.35191	8	38570000	0	0
IPI00022403;IPI00792439;IPI00793491	39S ribosomal protein L13, mitochondrial;L13mt;MRP-L13	MRPL13	MRPL13	Q9BYD1	Q9BYD1	ENSG00000172172	NP_054797	20.692	1.0322	0.35211	2	1588800	0	0
IPI00013452	Bifunctional aminoacyl-tRNA synthetase;Proliferation-inducing gene 32 protein;Glutamyl-tRNA synthetase;Glutamate--tRNA ligase;Prolyl-tRNA synthetase;Proline--tRNA ligase	EPRS	EPRS;GLNS;PARS;QARS;QPRS;PIG32	P07814	P07814;Q3KQZ8	ENSG00000136628	NP_004437	170.65	1.032	0.35236	54	501060000	0	0
IPI00550165;IPI00871975;IPI00790347;IPI00068653	Dehydrogenase/reductase SDR family member 7B	DHRS7B	DHRS7B;CGI-93;UNQ212/PRO238	Q6IAN0	Q6IAN0	ENSG00000109016	NP_056325	35.119	1.0317	0.3529	12	47200000	0	0
IPI00014253	Ribosome biogenesis regulatory protein homolog	RRS1	RRS1;KIAA0112;RRR	Q15050	Q15050	ENSG00000179041	NP_055984	41.193	1.0316	0.35307	12	288050000	0	0
IPI00024787;IPI00447606	Very long-chain acyl-CoA synthetase;VLCS;Very long-chain-fatty-acid-CoA ligase;VLACS;THCA-CoA ligase;Fatty-acid-coenzyme A ligase, very long-chain 1;Long-chain-fatty-acid--CoA ligase;Fatty acid transport protein 2;FATP-2;Solute carrier family 27 member 2;SLC27A2 protein	SLC27A2	SLC27A2;ACSVL1;FACVL1;FATP2;VLACS	O14975	O14975;A8K2J7;Q53FY6;Q53GS2;Q6PF09	ENSG00000140284	NP_003636	70.311	1.0315	0.35312	2	20789000	0	0
IPI00792743;IPI00019996;IPI00790299;IPI00791423;IPI00792073;IPI00171749;IPI00790825;IPI00847931	SAFB-like transcription modulator;Modulator of estrogen-induced transcription;cDNA FLJ78261	SLTM	SLTM;MET	Q9NWH9	Q9NWH9;A8K5V8	ENSG00000137776	NP_079031;NP_001013865	117.15	1.0309	0.35411	17	105590000	0	0
IPI00339381;IPI00790749;IPI00871290;IPI00759790	Helicase-like transcription factor;SWI/SNF-related matrix-associated actin-dependent regulator of chromatin subfamily A member 3;Sucrose nonfermenting protein 2-like 3;DNA-binding protein/plasminogen activator inhibitor 1 regulator;HIP116;RING finger protein 80;HLTF protein;cDNA FLJ76830, highly similar to Homo sapiens SWI/SNF related, matrix associated, actin dependent regulator of chromatin, su…	HLTF	HLTF;HIP116A;RNF80;SMARCA3;SNF2L3;ZBU1	Q14527	Q14527;Q05BZ6;Q05DF7;Q59GQ7;Q05DQ5;A8K5B6	ENSG00000071794	NP_003062;NP_620636	113.93	1.03	0.35545	22	295240000	0	0
IPI00152510	ATP-dependent RNA helicase DDX54;DEAD box protein 54;ATP-dependent RNA helicase DP97	DDX54	DDX54	Q8TDD1	Q8TDD1	ENSG00000123064	NP_076977	98.665	1.0299	0.35572	10	66801000	0	0
IPI00329791	Probable ATP-dependent RNA helicase DDX46;DEAD box protein 46;PRP5 homolog	DDX46	DDX46;KIAA0801	Q7L014	Q7L014;A8K6X3;Q0VGL8	ENSG00000145833	NP_055644	117.47	1.0297	0.35598	13	41629000	0	0
IPI00029012	Eukaryotic translation initiation factor 3 subunit A;Eukaryotic translation initiation factor 3 subunit 10;eIF-3-theta;eIF3 p167;eIF3 p180;eIF3 p185;eIF3a	EIF3A	EIF3A;EIF3S10;KIAA0139	Q14152	Q14152;Q05BS0;Q24JU4;Q3B770;Q5T5X0;Q6P1R0;Q7Z5T5	ENSG00000107581	NP_003741	166.57	1.0289	0.35713	51	589930000	0	0
IPI00009104	RuvB-like 2;48 kDa TATA box-binding protein-interacting protein;48 kDa TBP-interacting protein;TIP49b;Repressing pontin 52;Reptin 52;51 kDa erythrocyte cytosolic protein;ECP-51;TIP60-associated protein 54-beta;TAP54-beta	RUVBL2	RUVBL2;TIP48;TIP49B;CGI-46	Q9Y230	Q9Y230	ENSG00000183207	NP_006657	51.156	1.0286	0.35769	26	41237000	0	0
IPI00000948	Transducin beta-like 2 protein;WS beta-transducin repeats protein;WS-betaTRP;Williams-Beuren syndrome chromosomal region 13 protein	TBL2	TBL2;WBSCR13;UNQ563/PRO1125	Q9Y4P3	Q9Y4P3;Q8N2L6;Q96E41	ENSG00000106638	NP_036585	49.797	1.0285	0.35781	8	18700000	0	0
IPI00025252;IPI00657680;IPI00847663;IPI00790740;IPI00791418	Protein disulfide-isomerase A3 precursor;Disulfide isomerase ER-60;ERp60;58 kDa microsomal protein;p58;ERp57;58 kDa glucose-regulated protein	PDIA3	PDIA3;ERP57;ERP60;GRP58	P30101	P30101;A6NME3	ENSG00000167004	NP_005304	56.782	1.0285	0.35776	6	8906400	0	0
IPI00003588	Eukaryotic translation elongation factor 1 epsilon-1;Multisynthetase complex auxiliary component p18;Elongation factor p18	EEF1E1	EEF1E1;P18	O43324	O43324	ENSG00000124802	NP_004271	19.81	1.0277	0.35912	6	59286000	0	0
IPI00440493;IPI00549805;IPI00471928;IPI00641249	ATP synthase subunit alpha, mitochondrial precursor	ATP5A1	ATP5A1;ATP5A;ATP5AL2;ATPM	P25705	P25705;A8K092	ENSG00000152234	NP_001001937;NP_004037	59.75	1.0273	0.35969	77	660700000	0	0
IPI00465176;IPI00748207	39S ribosomal protein L30, mitochondrial precursor;L30mt;MRP-L30	MRPL30	MRPL30;HSPC249	Q8TCC3	Q8TCC3;Q0D2Q7	ENSG00000185414	NP_660213;NP_660214	21.838	1.0273	0.35965	2	2060200	0	0
IPI00550021;IPI00651660;IPI00869199;IPI00219335;IPI00740222	60S ribosomal protein L3;HIV-1 TAR RNA-binding protein B;TARBP-B;Uncharacterized protein RPL3	RPL3	RPL3;OK/SW-cl.32	P39023	P39023;Q49AJ9;Q8TBW1;Q96QL0;Q9BT63;Q9NY85;A6NHB7	ENSG00000100316	NP_000958;NP_001029025	46.108	1.0268	0.36049	45	349630000	RPL3	0
IPI00018465;IPI00796210;IPI00795645;IPI00796778	T-complex protein 1 subunit eta;TCP-1-eta;CCT-eta;HIV-1 Nef-interacting protein	CCT7	CCT7;CCTH;NIP7-1	Q99832	Q99832;A8K7E6;Q53HV2;Q6IBT3	ENSG00000135624	NP_006420	59.366	1.0264	0.36107	36	298870000	0	0
IPI00059762;IPI00642838	Lysophospholipase-like protein 1	LYPLAL1	LYPLAL1	Q5VWZ2	Q5VWZ2;A8K677	ENSG00000143353	NP_620149	26.316	1.0255	0.36246	4	5075500	0	0
IPI00296563	GTP-binding protein GUF1 homolog	GUF1	GUF1	Q8N442	Q8N442	ENSG00000151806	NP_068746	74.327	1.0248	0.36361	11	42902000	0	0
IPI00013830	SNW domain-containing protein 1;Nuclear protein SkiP;Ski-interacting protein;Nuclear receptor coactivator NCoA-62	SNW1	SNW1;SKIIP;SKIP	Q13573	Q13573;A8K8A9;Q0D2M5;Q6I9S2;Q6P151;Q9ULA6	ENSG00000100603	NP_036377	61.494	1.0241	0.36458	14	45572000	0	0
IPI00005179;IPI00217386;IPI00552334;IPI00552946;IPI00645499;IPI00552677;IPI00640578	DNA-directed RNA polymerases I and III subunit RPAC1;RNA polymerases I and III subunit AC1;DNA-directed RNA polymerase I subunit C;DNA-directed RNA polymerases I and III 40 kDa polypeptide;RPA40;RPA39;RPC40;AC40;OTTHUMP00000016469	POLR1C	POLR1C;POLR1E;RP3-337H4.4;RP3-337H4.4-007	O15160	O15160;Q96HT3;Q5JTE4;Q5JTE2	ENSG00000171453	NP_976035;NP_004866	39.249	1.0238	0.36512	8	50897000	0	0
IPI00291373;IPI00641876;IPI00641535;IPI00002618	ATP-binding cassette sub-family D member 1;Adrenoleukodystrophy protein;ALDP	ABCD1	ABCD1;ALD	P33897	P33897;Q2PRN6;Q6TGM0;Q6TGM1;Q6TGM2	ENSG00000101986	NP_000024	82.936	1.0238	0.36512	4	14078000	0	0
IPI00025815;IPI00642429;IPI00639819;IPI00844544;IPI00868796	TAR DNA-binding protein 43;TDP-43;TDP43 splice variant 2	TARDBP	TARDBP;TDP43	Q13148	Q13148;A4GUK4;A4GUK5;Q53H27;Q5TEQ8;A4GUK6	ENSG00000120948	NP_031401	44.991	1.0238	0.36507	9	10998000	0	0
IPI00411733;IPI00477295;IPI00793739;IPI00440661;IPI00164906;IPI00795005	Putative ATP-dependent RNA helicase DHX30;DEAH box protein 30;cDNA FLJ78645, highly similar to Homo sapiens DEAH (Asp-Glu-Ala-His) box polypeptide 30 (DHX30), transcript variant 2, mRNA	DHX30	DHX30;DDX30;KIAA0890	Q7L2E3	Q7L2E3;A8K5F1	ENSG00000132153	NP_619520;NP_055781	133.94	1.0237	0.36531	7	65026000	0	0
IPI00328753;IPI00337736;IPI00783726	Kinectin;Kinesin receptor;CG-1 antigen;Kinectin 1	KTN1	KTN1;CG1;KIAA0004	Q86UP2	Q86UP2;Q5GGW3;Q3SWV9;Q6NZ46;Q6PDF7;Q17RZ5	ENSG00000126777	NP_001072989;NP_891556;NP_004977;NP_001072990	156.27	1.0237	0.36528	9	35914000	0	0
IPI00215948;IPI00473136;IPI00514038;IPI00001712;IPI00645669	Catenin alpha-1;Cadherin-associated protein;Alpha E-catenin;NY-REN-13 antigen	CTNNA1	CTNNA1	P35221	P35221;Q8N1C0	ENSG00000044115	NP_001894	100.07	1.0234	0.36569	22	358180000	0	0
IPI00413108;IPI00553164;IPI00847766;IPI00793137;IPI00411639;IPI00398958;IPI00793905;IPI00798361;IPI00790580;IPI00399036;IPI00745789;IPI00797642;IPI00795137;IPI00796066;IPI00399077;IPI00873552;IPI00373857;IPI00740910;IPI00871515	Ribosomal protein SA;40S ribosomal protein SA;p40;34/67 kDa laminin receptor;Colon carcinoma laminin-binding protein;NEM/1CHD4;Multidrug resistance-associated protein MGr1-Ag;Uncharacterized protein ENSP00000346598;Laminin receptor-like protein LAMRL5	RPSA	RPSA;LAMBR;LAMR1;LAMR1P15	Q6NSD1	Q6NSD1;Q6NXQ8;Q86VC0;P08865;A6NE09;Q96RS2;A6NHX4	ENSG00000168028;ENSG00000205246	NP_001012321;NP_002286;XP_370697;XP_944831	33.313	1.0229	0.36647	47	503580000	RPSA	0
IPI00465233;IPI00745266;IPI00787469	Eukaryotic translation initiation factor 3 subunit E-interacting protein;Eukaryotic translation initiation factor 3 subunit 6-interacting protein	EIF3EIP	EIF3EIP;EIF3S6IP;HSPC021;HSPC025;MSTP005	Q9Y262	Q9Y262;Q7Z5X3;Q8N7H0	ENSG00000100129	NP_057175	70.901	1.0225	0.36709	18	238030000	0	0
IPI00789101;IPI00789698;IPI00015029;IPI00790462	Prostaglandin E synthase 3;Cytosolic prostaglandin E2 synthase;cPGES;Telomerase-binding protein p23;Hsp90 co-chaperone;Progesterone receptor complex p23	PTGES3	PTGES3;P23;TEBP	Q15185	Q15185;A8K7D0	ENSG00000110958	NP_006592	19.448	1.0211	0.36932	5	25371000	0	0
IPI00008530;IPI00791448;IPI00556485;IPI00794884;IPI00871646;IPI00793584;IPI00793002;IPI00791188;IPI00792267;IPI00868999;IPI00797741;IPI00790287;IPI00798371;IPI00746274;IPI00062124	60S acidic ribosomal protein P0;L10E;RPLP0 protein	RPLP0	RPLP0;hCG_1988342	P05388	P05388;A8K4Z4;Q53HK9;Q53HW2;Q3MHV2;Q3B7A4;Q6NSF2;Q8NHW5	ENSG00000089157;ENSG00000212981	NP_000993;NP_444505	34.273	1.0196	0.37168	31	916230000	0	0
IPI00376344;IPI00795618;IPI00414980	Myosin-Ib;Myosin I alpha;MMI-alpha;MMIa;MYH-1c	MYO1B	MYO1B	O43795	O43795;Q05CR5	ENSG00000128641	NP_036355	131.98	1.0195	0.37188	4	27140000	0	0
IPI00166785	Transmembrane protein 32 precursor	TMEM32	TMEM32	Q8N4V1	Q8N4V1	ENSG00000169446	NP_775741	14.686	1.0189	0.37279	2	1447900	0	0
IPI00374747;IPI00294402	Origin recognition complex subunit 3;Origin recognition complex subunit Latheo	ORC3L	ORC3L;LATHEO	Q9UBD5	Q9UBD5;Q6IBJ0	ENSG00000135336	NP_862820;NP_036513	82.324	1.0185	0.37338	5	65867000	0	0
IPI00218782;IPI00642256;IPI00026185;IPI00646047;IPI00647677;IPI00641107	F-actin-capping protein subunit beta;CapZ beta	CAPZB	CAPZB	Q5VVZ5	Q5VVZ5;P47756;Q32Q68;Q5VVZ6;Q5VVZ8;Q5TG66;Q5VVZ7	ENSG00000077549	NP_004921	33.781	1.0183	0.37377	6	6719400	0	0
IPI00412404;IPI00478485	ATP-dependent RNA helicase SUPV3L1, mitochondrial precursor;SUV3-like protein 1;Suppressor of var1 3-like protein 1	SUPV3L1	SUPV3L1;SUV3	Q8IYB8	Q8IYB8;A8K301	ENSG00000156502	NP_003162	87.99	1.0176	0.37492	3	34012000	0	0
IPI00553185;IPI00290770;IPI00552715;IPI00514032;IPI00513703;IPI00513814;IPI00514218	T-complex protein 1 subunit gamma;TCP-1-gamma;CCT-gamma;hTRiC5;Chaperonin containing TCP1, subunit 3;Gamma;Uncharacterized protein CCT3	CCT3	CCT3;CCTG;TRIC5;RP11-443G18.6-002	P49368	P49368;Q2TU64;Q59H77;Q5SZY0;A6NE14	ENSG00000163468	NP_005989;NP_001008883;NP_001008800	60.533	1.0166	0.37651	30	334080000	0	0
IPI00021840;IPI00643522;IPI00640929;IPI00844235;IPI00382475;IPI00871520;IPI00847593	40S ribosomal protein S6;Phosphoprotein NP33;Ribosomal protein S6;Ribosomal protein S6, isoform CRA_a	RPS6	RPS6;OK/SW-cl.2;RP11-513M16.6-002;hCG_1741512	P62753	P62753;A2A3R6;Q96DV6;A2A3R5	ENSG00000137154	NP_001001	28.68	1.0165	0.37669	16	43410000	0	0
IPI00025039	rRNA 2'-O-methyltransferase fibrillarin;34 kDa nucleolar scleroderma antigen	FBL	FBL;FIB1;FLRN	P22087	P22087;Q96BS4	ENSG00000105202	NP_001427	33.784	1.0159	0.37752	63	987320000	0	0
IPI00003865;IPI00037070;IPI00795040;IPI00794277;IPI00792459;IPI00797523;IPI00798247;IPI00793644;IPI00797951;IPI00007702;IPI00791608;IPI00844513;IPI00796149;IPI00796789;IPI00844564	Heat shock cognate 71 kDa protein;Heat shock 70 kDa protein 8;Heat shock 70kDa protein 8 isoform 2 variant	HSPA8	HSPA8;HSC70;HSP73;HSPA10	P11142	P11142;A8K7Q2;Q53GZ6;Q96BE0;Q96H53;Q96IS6;Q9NWW3;Q9NZ87;Q53HF2	ENSG00000109971	NP_006588;NP_694881	70.897	1.0159	0.3776	17	78404000	0	0
IPI00291417;IPI00015737	Dephospho-CoA kinase domain-containing protein	DCAKD	DCAKD	A8K3Z0	A8K3Z0;Q8WVC6;Q9BR71	ENSG00000172992	NP_079095	26.55	1.0159	0.37763	2	10775000	0	0
IPI00827508;IPI00412579;IPI00478277;IPI00413986;IPI00035167	60S ribosomal protein L10a;CSA-19;Protein NEDD6;Neural precursor cell expressed developmentally down-regulated protein 6;NEDD-6	RPL10A	RPL10A;NEDD6	P62906	P62906;Q1JQ76;A6NGU2	ENSG00000198755	NP_009035	25.031	1.0155	0.37818	59	691970000	0	0
IPI00012315	Nucleoside diphosphate kinase 3;NDK 3;NDP kinase 3;Nucleoside diphosphate kinase C;NDPKC;nm23-H3;DR-nm23	NME3	NME3	Q13232	Q13232;Q9NUF9	ENSG00000103024	NP_002504	19.015	1.0155	0.37816	4	3562500	0	0
IPI00301346	DNA-directed RNA polymerase III subunit RPC2;RNA polymerase III subunit C2;DNA-directed RNA polymerase III subunit B;DNA-directed RNA polymerase III 127.6 kDa polypeptide;C128	POLR3B	POLR3B	Q9NW08	Q9NW08;A8K6H0;Q7Z3R8	ENSG00000013503	NP_060552	127.78	1.0148	0.37935	35	556180000	0	0
IPI00217467	Histone H1.4;Histone H1b	HIST1H1E	HIST1H1E;H1F4	P10412	P10412;A3R0T7;A3R0T8;Q4VB24	ENSG00000168298	NP_005312	21.865	1.0148	0.37925	26	141110000	0	0
IPI00221092;IPI00397701;IPI00450975;IPI00457291;IPI00740238	40S ribosomal protein S16;Uncharacterized protein ENSP00000344777	RPS16	RPS16	P62249	P62249;A6NP00	ENSG00000105193;ENSG00000187928	NP_001011;XP_001133484;XP_001134045	16.445	1.0147	0.37952	17	141420000	0	0
IPI00401902;IPI00014040;IPI00640338;IPI00045494	Excision repair cross-complementing rodent repair deficiency, complementation group 1;Includes overlapping antisense sequence;DNA excision repair protein ERCC-1;Excision repair protein	ERCC1	ERCC1	Q7Z7F5	Q7Z7F5;P07992;Q8WWH8;Q96S40	ENSG00000012061	NP_973730;NP_001974	35.562	1.0146	0.3797	3	17628000	0	0
IPI00339384;IPI00339385	Retinol dehydrogenase 11;Retinal reductase 1;RalR1;Prostate short-chain dehydrogenase/reductase 1;Androgen-regulated short-chain dehydrogenase/reductase 1;HCV core-binding protein HCBP12	RDH11	RDH11;ARSDR1;PSDR1;CGI-82	Q8TC12	Q8TC12;A6NDK3;Q0QD40;Q6IAH5;A8K062	ENSG00000072042	NP_057110	35.386	1.0141	0.38037	12	52687000	0	0
IPI00022793;IPI00383695	Trifunctional enzyme subunit beta, mitochondrial precursor;TP-beta;3-ketoacyl-CoA thiolase;Acetyl-CoA acyltransferase;Beta-ketothiolase	HADHB	HADHB;MSTP029	P55084	P55084;Q9T2V8	ENSG00000138029	NP_000174	51.395	1.0134	0.38154	13	13379000	0	0
IPI00008207;IPI00470859;IPI00854698;IPI00383856;IPI00444618	Endoplasmic reticulum mannosyl-oligosaccharide 1,2-alpha-mannosidase;ER alpha-1,2-mannosidase;Mannosidase alpha class 1B member 1;Man9GlcNAc2-specific-processing alpha-mannosidase;Putative uncharacterized protein DKFZp686C04126;Uncharacterized protein MAN1B1	MAN1B1	MAN1B1;UNQ747/PRO1477;DKFZp686C04126	Q9UKM7	Q9UKM7;Q8N2P4;Q9UFZ8;Q68D80;A6NIY6	ENSG00000177239	NP_057303	79.579	1.0129	0.38232	5	52694000	0	0
IPI00024802	TATA-binding protein-associated factor 172;ATP-dependent helicase BTAF1;TBP-associated factor 172;TAF-172;TAF(II)170;B-TFIID transcription factor-associated 170 kDa subunit	BTAF1	BTAF1;TAF172	O14981	O14981;Q05C17;Q59HB6;Q5VXE8;Q6PI32;Q8N6J1	ENSG00000095564	NP_003963	206.89	1.0128	0.38249	9	30341000	0	0
IPI00061245	Mitochondrial 28S ribosomal protein S10;S10mt;MRP-S10	MRPS10	MRPS10;MSTP040	P82664	P82664;Q9BZS5	ENSG00000048544	NP_060611	22.999	1.0122	0.38347	5	19145000	0	0
IPI00297779;IPI00796761;IPI00795634	T-complex protein 1 subunit beta;TCP-1-beta;CCT-beta	CCT2	CCT2;99D8.1;CCTB	P78371	P78371;A8K402;Q9H369	ENSG00000166226	NP_006422	57.488	1.0111	0.38525	26	178330000	0	0
IPI00301618;IPI00816078	Serologically defined colon cancer antigen 1;Antigen NY-CO-1;SDCCAG1 protein	SDCCAG1	SDCCAG1	O60524	O60524;Q32Q66;A0JLQ3	ENSG00000165525	NP_004704	122.97	1.0108	0.3857	4	28849000	0	0
IPI00604620;IPI00827674;IPI00444262;IPI00183526	Nucleolin;Protein C23;CDNA FLJ45706 fis, clone FEBRA2028457, highly similar to Nucleolin;NCL protein	NCL	NCL	P19338	P19338;Q6ZS99;Q9BQ02;Q9UCF0	ENSG00000115053	NP_005372	76.613	1.0106	0.38606	62	1351400000	0	0
IPI00465168;IPI00006283;IPI00640515;IPI00641071;IPI00448764	Serine/threonine-protein kinase TAO2;Thousand and one amino acid protein 2;Prostate-derived STE20-like kinase 1;PSK-1;Kinase from chicken homolog C;hKFC-C;TAOK2 protein	TAOK2	TAOK2;KIAA0881;MAP3K17;PSK;PSK1;UNQ2971/PRO7431	Q9UL54	Q9UL54;A5PKY1;Q86V37;A7MCZ2;A0PJ48;Q6PIN8	ENSG00000149930	NP_057235;NP_004774	138.25	1.0103	0.38659	3	13625000	0	0
IPI00556024;IPI00328307;IPI00413930;IPI00513972	Elongation of very long chain fatty acids protein 5;hELO1	ELOVL5	ELOVL5;ELOVL2;PRO0530	Q9NYP7	Q9NYP7	ENSG00000012660	NP_068586	34.999	1.0102	0.38666	2	9216000	0	0
IPI00152898;IPI00100559;IPI00737091;IPI00472625;IPI00009244;IPI00385342;IPI00646398	AP-1 complex subunit sigma-1A;Adapter-related protein complex 1 sigma-1A subunit;Sigma1A-adaptin;Sigma-adaptin 1A;Adaptor protein complex AP-1 sigma-1A subunit;Golgi adaptor HA1/AP1 adaptin sigma-1A subunit;Clathrin assembly protein complex 1 sigma-1A small chain;Clathrin coat assembly protein AP19;HA1 19 kDa subunit;Sigma 1a subunit of AP-1 clathrin;Uncharacterized protein AP1S2;AP-1 complex sub…	AP1S1	AP1S1;AP19;CLAPS1;AP1S2;DC22	P61966	P61966;Q53YA7;A6NH01;A6NL21;P56377;Q549M9	ENSG00000106367;ENSG00000182287	NP_001274;NP_476430;XP_944818;XP_933753;NP_003907	18.733	1.0099	0.38721	4	6638000	0	0
IPI00430472;IPI00787562;IPI00005028	Activating signal cointegrator 1 complex subunit 3;ASC-1 complex subunit p200;Trip4 complex subunit p200;Helicase, ATP binding 1;ASCC3 protein	ASCC3	ASCC3;HELIC1	Q8N3C0	Q8N3C0;Q4G1A0	ENSG00000112249	NP_006819	251.46	1.0092	0.38838	22	76972000	0	0
IPI00216951	Aspartyl-tRNA synthetase, cytoplasmic;Aspartate--tRNA ligase;AspRS;Cell proliferation-inducing gene 40 protein	DARS	DARS;PIG40	P14868	P14868;A8K3J2;Q53R85;Q53T60;Q68CR9	ENSG00000115866	NP_001340	57.136	1.0087	0.38909	22	61079000	0	0
IPI00789159;IPI00793523;IPI00794894;IPI00021266;IPI00397695;IPI00176755;IPI00788057;IPI00787625;IPI00741405;IPI00788093;IPI00787612;IPI00788203;IPI00397113;IPI00041625;IPI00333149;IPI00743876;IPI00604435;IPI00397958;IPI00877013;IPI00446017	Uncharacterized protein RPL23A;Ribosomal protein L23a, isoform CRA_a;60S ribosomal protein L23a	RPL23A	RPL23A;hCG_1988529	A8MUS3	A8MUS3;A8MXA8;P62750;A6NMJ3;A6NGD1	ENSG00000198242	NP_000975;NP_001087227;XP_377521;XP_942713;XP_946489;XP_001128309;XP_001128437;XP_001129776;XP_001131315;XP_946605;NP_001095138;XP_001133867;XP_001133763	21.916	1.0085	0.38951	32	181760000	0	0
IPI00738219;IPI00004970	Small subunit processome component 20 homolog;Down-regulated in metastasis protein;Protein Key-1A6;Novel nucleolar protein 73;NNP73	UTP20	UTP20;DRIM	O75691	O75691	ENSG00000120800	XP_941315;NP_055318	318.4	1.0082	0.38994	4	9855100	0	0
IPI00045946;IPI00099529;IPI00873243;IPI00513860;IPI00645379;IPI00844240	ATP-dependent metalloprotease YME1L1;YME1-like protein 1;ATP-dependent metalloprotease FtsH1;Meg-4;Presenilin-associated metalloprotease;PAMP	YME1L1	YME1L1;FTSH1;YME1L;UNQ1868/PRO4304	Q96TA2	Q96TA2;Q96I63;A8K5H7;Q5T8D9;Q9NQ51;Q9Y2Q2	ENSG00000136758	NP_647473;NP_055078	86.454	1.008	0.39022	4	15522000	0	0
IPI00032881	Mitochondrial ribosomal protein S23;S23mt;MRP-S23	MRPS23	MRPS23;CGI-138;HSPC329	Q9Y3D9	Q9Y3D9	ENSG00000181610	NP_057154	21.77	1.0076	0.39095	5	30688000	0	0
IPI00025491;IPI00871852;IPI00386604;IPI00555602;IPI00163147;IPI00793328;IPI00790077;IPI00796657;IPI00788730;IPI00792676;IPI00794324;IPI00793220;IPI00815667;IPI00791914;IPI00794607;IPI00790597	Eukaryotic initiation factor 4A-I;ATP-dependent RNA helicase eIF4A-1;eIF4A-I;eIF-4A-I;Putative uncharacterized protein;CD68 antigen variant	EIF4A1	EIF4A1;DDX2A;EIF4A	P60842	P60842;A8K088;A8K7F6;Q9BRB1;Q59F68	ENSG00000161960	NP_001407	46.153	1.0069	0.39197	32	129720000	0	0
IPI00000494;IPI00640037;IPI00739106	60S ribosomal protein L5	RPL5	RPL5;MSTP030	P46777	P46777;A2RUM7;Q32LZ3;Q59GX9;Q8WYP1;Q9BUV4	ENSG00000122406	NP_000960	34.362	1.0065	0.39269	17	88757000	0	0
IPI00048572	Probable peptidyl-tRNA hydrolase;PTH	PTRH1	PTRH1;C9orf115	Q86Y79	Q86Y79	ENSG00000187024	NP_001002913	24.026	1.0065	0.39274	2	14226000	0	0
IPI00019380;IPI00513689;IPI00844316	Nuclear cap-binding protein subunit 1;80 kDa nuclear cap-binding protein;NCBP 80 kDa subunit;CBP80	NCBP1	NCBP1;CBP80;NCBP	Q09161	Q09161	ENSG00000136937	NP_002477	91.838	1.0054	0.39447	13	195190000	0	0
IPI00183626;IPI00334175;IPI00179964;IPI00556157;IPI00413691	Polypyrimidine tract binding protein 1;Polypyrimidine tract binding protein 1, isoform CRA_c;Polypyrimidine tract-binding protein 1;PTB;Heterogeneous nuclear ribonucleoprotein I;hnRNP I;57 kDa RNA-binding protein PPTB-1;Polypyrimidine tract-binding protein 1 isoform c variant	PTBP1	PTBP1;hCG_20560;PTB	Q9BUQ0	Q9BUQ0;P26599;Q59H49	ENSG00000011304	NP_002810;NP_114367;NP_114368	59.632	1.005	0.39511	19	471720000	0	0
IPI00221012;IPI00003964	Probable ubiquitin carboxyl-terminal hydrolase FAF-X;Ubiquitin thioesterase FAF-X;Ubiquitin-specific-processing protease FAF-X;Deubiquitinating enzyme FAF-X;Fat facets protein-related, X-linked;Ubiquitin-specific protease 9, X chromosome	USP9X	USP9X;DFFRX;USP9	Q93008	Q93008;A6NKA9;Q59EZ5;Q6P468;Q86X58	ENSG00000124486	NP_001034679;NP_001034680	292.28	1.0048	0.39542	8	54978000	USP9X	0
IPI00010720	T-complex protein 1 subunit epsilon;TCP-1-epsilon;CCT-epsilon	CCT5	CCT5;CCTE;KIAA0098	P48643	P48643;A8JZY8;A8K2X8;Q96GI1;Q9BU08;Q9HB74	ENSG00000150753	NP_036205	59.67	1.0047	0.39562	28	401730000	0	0
IPI00783982;IPI00794223;IPI00794911	Coatomer subunit gamma;Gamma-coat protein;Gamma-COP	COPG	COPG;COPG1	Q9Y678	Q9Y678;A8K6M8;Q54AC4;Q8WUI6	ENSG00000181789	NP_057212	97.717	1.0046	0.39586	22	429330000	0	0
IPI00028031;IPI00178744;IPI00793599;IPI00796120	Very long-chain specific acyl-CoA dehydrogenase, mitochondrial precursor;VLCAD	ACADVL	ACADVL;VLCAD	P49748	P49748;Q53HR2	ENSG00000072778	NP_000009;NP_001029031	75.209	1.0046	0.3958	9	31990000	0	0
IPI00220628;IPI00019223;IPI00220624;IPI00220625;IPI00220627;IPI00793082	A-kinase anchor protein 9;Protein kinase A-anchoring protein 9;PRKA9;A-kinase anchor protein 450 kDa;AKAP 450;A-kinase anchor protein 350 kDa;AKAP 350;hgAKAP 350;AKAP 120-like protein;Protein hyperion;Protein yotiao;Centrosome- and Golgi-localized PKN-associated protein;CG-NAP	AKAP9	AKAP9;AKAP350;AKAP450;KIAA0803	Q99996	Q99996;A4D1F0;A4D1F2;A4D1F4;Q5IBP5;Q6PJH3;Q5GIA7;Q8IW64	ENSG00000127914	NP_671700;NP_005742;NP_671714	455.42	1.0043	0.39629	3	1317900	0	0
IPI00008708;IPI00642046	Ribosomal L1 domain-containing protein 1;Cellular senescence-inhibited gene protein;Protein PBK1;CATX-11;RSL1D1 protein	RSL1D1	RSL1D1;CATX11;CSIG;PBK1;L12	O76021	O76021;A0PJ87;Q32Q62;A0PJ61	ENSG00000171490	NP_056474	54.972	1.0039	0.39696	18	787680000	0	0
IPI00556451;IPI00004902	Electron transfer flavoprotein subunit beta;Beta-ETF	ETFB	ETFB;FP585	P38117	P38117;A8K766	ENSG00000105379	NP_001014763;NP_001976	37.434	1.0038	0.39704	3	3805500	0	0
IPI00001466;IPI00854834	Echinoderm microtubule-associated protein-like 4;EMAP-4;Restrictedly overexpressed proliferation-associated protein;Ropp 120;EML4 protein	EML4	EML4;C2orf2;EMAPL4	Q9HC35	Q9HC35;A6H8Y6	ENSG00000143924	NP_061936	108.9	1.0036	0.39749	2	498860	0	0
IPI00030851;IPI00785208	Protein transport protein Sec24B;SEC24-related protein B;SEC24 related gene family, member B;S. cerevisiae	SEC24B	SEC24B	O95487	O95487;Q0VG08	ENSG00000138802	NP_006314;NP_001036199	137.79	1.0033	0.39785	5	62218000	0	0
IPI00760846;IPI00828082;IPI00760925;IPI00334410;IPI00827840	Myosin-XVIIIa;Myosin containing a PDZ domain;Molecule associated with JAK3 N-terminus;MAJN	MYO18A	MYO18A;KIAA0216;MYSPDZ	Q92614	Q92614;Q5QD01;Q9NYE8	ENSG00000196535	NP_510880;NP_976063	233.11	1.0031	0.39826	3	18805000	MYO18A	0
IPI00555744;IPI00069693;IPI00002821;IPI00739139;IPI00815843;IPI00745587	cDNA FLJ76611, highly similar to Homo sapiens ribosomal protein L14 (RPL14), mRNA;Uncharacterized protein ENSP00000350479;60S ribosomal protein L14;CAG-ISL 7;RPL14 protein	RPL14	RPL14	A8K3Q9	A8K3Q9;A8K7N0;Q45RF0;Q53G20;Q6IPH7;A6NIH1;P50914;A0PJ62	ENSG00000188846;ENSG00000139239	NP_001030168;NP_003964;XP_947305;XP_950889	23.787	1.0027	0.39883	12	501950000	0	0
IPI00016703;IPI00647760	24-dehydrocholesterol reductase precursor;3-beta-hydroxysterol delta-24-reductase;Seladin-1;Diminuto/dwarf1 homolog	DHCR24	DHCR24;KIAA0018	Q15392	Q15392;Q3LIE7	ENSG00000116133	NP_055577	60.101	1.0027	0.39892	11	48498000	0	0
IPI00815713;IPI00815944;IPI00815731;IPI00298696;IPI00165041	Treacle protein;Treacher Collins syndrome protein;TCOF1 protein	TCOF1	TCOF1	Q13428	Q13428;Q59FZ2;Q9UFD4;A0JLU0	ENSG00000070814	NP_000347;NP_001008656	155.93	1.0027	0.39882	9	25490000	0	0
IPI00219840;IPI00183781	AP-2 complex subunit sigma-1;Adapter-related protein complex 2 sigma-1 subunit;Sigma2-adaptin;Clathrin coat assembly protein AP17;Clathrin coat-associated protein AP17;Plasma membrane adaptor AP-2 17 kDa protein;HA2 17 kDa subunit;Clathrin assembly protein 2 small chain	AP2S1	AP2S1;AP17;CLAPS2	P53680	P53680	ENSG00000042753	NP_004060;NP_067586	17.018	1.0024	0.39944	8	15766000	0	0
IPI00003031;IPI00551022;IPI00384673	Isochorismatase domain-containing protein 2, mitochondrial precursor;CDNA FLJ39961 fis, clone SPLEN2026144	ISOC2	ISOC2	Q96AB3	Q96AB3;Q8N860	ENSG00000063241	NP_078986	24.097	1.0019	0.40019	2	13300000	0	0
IPI00221235;IPI00748807	Nuclear pore complex protein Nup160;Nucleoporin Nup160;160 kDa nucleoporin	NUP160	NUP160;KIAA0197;NUP120	Q12769	Q12769;Q08AD3;Q7Z5X6	ENSG00000030066	NP_056046	162.12	1.001	0.40163	24	408020000	0	0
IPI00554541;IPI00556135;IPI00556506	Acetolactate synthase-like protein;IlvB-like protein;IlvB (Bacterial acetolactate synthase)-like isoform 1 variant	ILVBL	ILVBL;AHAS	A1L0T0	A1L0T0;O43341;Q96F08;Q99651;Q9UEB2;Q59GP4;Q9BWN5	ENSG00000105135	NP_006835	67.867	1.001	0.40173	8	52177000	0	0
IPI00017375	Protein transport protein Sec23A;SEC23-related protein A	SEC23A	SEC23A	Q15436	Q15436	ENSG00000100934	NP_006355	86.16	1.001	0.40167	5	15424000	0	0
IPI00787451;IPI00377261;IPI00063245	Far upstream element-binding protein 3;FUSE-binding protein 3	FUBP3	FUBP3;FBP3	Q96I24	Q96I24;Q5VYR6;A6NJ37;Q5VYR7	ENSG00000107164	XP_001128545;NP_003925;XP_001125825	75.225	1.0009	0.4019	3	4275100	FUBP3	0
IPI00013195;IPI00555553	Mitochondrial 39S ribosomal protein L49;L49mt;MRP-L49;Protein NOF1;Neighbor of FAU;NOF;Mitochondrial ribosomal protein L49 variant	MRPL49	MRPL49;C11orf4;NOF1;OK/SW-cl.67	Q13405	Q13405;Q59GE9	ENSG00000149792	NP_004918	19.198	1.0009	0.40188	2	1810500	0	0
IPI00297982;IPI00419827;IPI00644287	Eukaryotic translation initiation factor 2 subunit 3;Eukaryotic translation initiation factor 2 subunit gamma;eIF-2-gamma;Putative uncharacterized protein	EIF2S3	EIF2S3;EIF2G;eIF-2gA	P41091	P41091;A8K2Y2;Q2VIR3;Q53HK3;Q5I0X0;Q6KF84	ENSG00000130741;ENSG00000180574	NP_001406	51.109	1.0005	0.40249	16	62076000	0	0
IPI00291510;IPI00795859;IPI00791628;IPI00795143	Inosine-5'-monophosphate dehydrogenase 2;IMP dehydrogenase 2;IMPDH-II;IMPD 2	IMPDH2	IMPDH2;IMPD2	P12268	P12268	ENSG00000178035	NP_000875	55.804	1.0003	0.40291	54	260590000	IMPDH2	0
IPI00014440	Peroxisomal membrane protein PMP34;34 kDa peroxisomal membrane protein;Solute carrier family 25 member 17	SLC25A17	SLC25A17;PMP34	O43808	O43808;A8KA59	ENSG00000100372	NP_006349	34.566	1.0001	0.40313	3	8863600	0	0
IPI00015922;IPI00741295;IPI00456694;IPI00872763;IPI00738767	Integrator complex subunit 6;Int6;Protein deleted in cancer 1;Protein DDX26;DBI-1;Deleted in cancer 1;DICE1;Uncharacterized protein INTS6;Integrator complex subunit 6, isoform CRA_a	INTS6	INTS6;DBI1;DDX26;DDX26A;hCG_29123	Q9UL03	Q9UL03;A8MV98	ENSG00000102786	NP_036273;NP_001035026	100.39	0.99931	0.40446	9	41918000	0	0
IPI00169342;IPI00005042;IPI00071360;IPI00148257;IPI00299499;IPI00657992;IPI00873348;IPI00657770;IPI00152304;IPI00657723	RNA-binding protein 47;RNA-binding motif protein 47	RBM47	RBM47	A0AV96	A0AV96	ENSG00000163694	NP_001092104;NP_061900	64.066	0.99916	0.40472	4	6643200	0	0
IPI00289454;IPI00470411	Crossover junction endonuclease MUS81	MUS81	MUS81	Q96NY9	Q96NY9;Q53ES5	ENSG00000172732	NP_079404	61.113	0.99913	0.40477	2	4699600	0	0
IPI00791325;IPI00844275	Pumilio domain-containing protein KIAA0020;HBV X-transactivated gene 5 protein;Minor histocompatibility antigen HA-8;HLA-HA8	KIAA0020	KIAA0020;XTP5	Q15397	Q15397;A8K804	ENSG00000080608	NP_055693	77.291	0.99894	0.40508	3	3637900	0	0
IPI00217477;IPI00640781;IPI00643317;IPI00411540;IPI00376756;IPI00787656;IPI00374293;IPI00873689;IPI00006437;IPI00744556	High mobility group protein B3;High mobility group protein 4;HMG-4;High mobility group protein 2a;HMG-2a;Non-histone chromosomal protein	HMGB3	HMGB3;HMG2A;HMG4	O15347	O15347;Q16466;A8MVQ7;A6NCE5	ENSG00000029993	NP_005333;XP_935058;XP_944970;XP_001126844;XP_001130734	22.98	0.99893	0.40509	13	47053000	0	0
IPI00396435;IPI00641898	Putative pre-mRNA-splicing factor ATP-dependent RNA helicase DHX15;DEAH box protein 15;ATP-dependent RNA helicase #46	DHX15	DHX15;DBP1;DDX15	O43143	O43143	ENSG00000109606	NP_001349	90.932	0.99861	0.40562	56	1210000000	0	0
IPI00412792;IPI00844417;IPI00735937	Transcription factor BTF3 homolog 4;Basic transcription factor 3-like 4;BTF3L4 protein	BTF3L4	BTF3L4	Q96K17	Q96K17;Q6PJ77	ENSG00000134717	NP_689478;XP_931522;XP_943714	17.27	0.9984	0.40597	6	16979000	0	0
IPI00004669;IPI00339297	Polypeptide N-acetylgalactosaminyltransferase 2;Protein-UDP acetylgalactosaminyltransferase 2;UDP-GalNAc:polypeptide N-acetylgalactosaminyltransferase 2;Polypeptide GalNAc transferase 2;GalNAc-T2;pp-GaNTase 2;Polypeptide N-acetylgalactosaminyltransferase 2 soluble form	GALNT2	GALNT2	Q10471	Q10471;A8K1Y3	ENSG00000143641	NP_004472	64.732	0.99717	0.408	2	11394000	0	0
IPI00100460;IPI00843782	Aspartyl-tRNA synthetase, mitochondrial precursor;Aspartate--tRNA ligase;AspRS	DARS2	DARS2	Q6PI48	Q6PI48;A8K4A8;Q9H9J7;Q9NVT8	ENSG00000117593	NP_060592	73.562	0.99709	0.40814	9	38867000	0	0
IPI00027270;IPI00433834;IPI00789514;IPI00401003;IPI00792420	60S ribosomal protein L26;Uncharacterized protein RPL26	RPL26	RPL26	P61254	P61254;A6NL97;Q6IBH6;A6NE05;A6NES6	ENSG00000161970	NP_000978;XP_374987;XP_945420	17.258	0.99671	0.40876	19	147640000	0	0
IPI00219420	Structural maintenance of chromosomes protein 3;Chondroitin sulfate proteoglycan 6;Chromosome-associated polypeptide;hCAP;Bamacan;Basement membrane-associated chondroitin proteoglycan	SMC3	SMC3;BAM;BMH;CSPG6;SMC3L1	Q9UQE7	Q9UQE7;A6NLH8;A8K156;Q86VX4	ENSG00000108055	NP_005436	141.54	0.99648	0.40915	27	274440000	0	0
IPI00103599;IPI00383489	BRI3-binding protein;I3-binding protein;Cervical cancer 1 proto-oncogene-binding protein KG19;HCCR-1	BRI3BP	BRI3BP;KG19	Q8WY22	Q8WY22	ENSG00000184992	NP_542193	27.835	0.99632	0.40942	2	22595000	0	0
IPI00604523;IPI00033494;IPI00220573;IPI00220278;IPI00642780;IPI00030929;IPI00376572;IPI00740621;IPI00455715;IPI00647211	Myosin regulatory light chain MRCL3 variant;Myosin regulatory light chain;Myosin regulatory light chain 2, nonsarcomeric;Myosin RLC;Myosin regulatory light chain 2, smooth muscle isoform;Myosin regulatory light chain 9;LC20	MRLC2	MRLC2;MLC-2;hCG_1995219;MLCB;RLC;MYL9;MLC2;MRLC1;MYRL2	Q53HL1	Q53HL1;O14950;Q13182;P19105;Q2F834;Q53X45;P24844;Q6IBG1;Q71U02	ENSG00000101608;ENSG00000118680;ENSG00000101335	NP_291024;NP_006462;NP_006088	20.457	0.99581	0.41027	7	20902000	0	0
IPI00025091;IPI00748962;IPI00787303	40S ribosomal protein S11	RPS11	RPS11	P62280	P62280;A6NP48	ENSG00000142534	NP_001006;XP_001126335;XP_001133546	18.431	0.99555	0.4107	24	73951000	0	0
IPI00872857;IPI00477614;IPI00413447;IPI00872929;IPI00447705;IPI00555878	DNA dC->dU-editing enzyme APOBEC-3F;Apolipoprotein B mRNA-editing enzyme catalytic polypeptide-like 3F;Probable DNA dC->dU-editing enzyme APOBEC-3D;Apolipoprotein B mRNA editing enzyme, catalytic polypeptide-like 3C variant;BK150C2.9 protein;HCG41704, isoform CRA_b;Probable DNA dC->dU-editing enzyme APOBEC-3C;APOBEC1-like;Phorbolin I protein	APOBEC3F	APOBEC3F;APOBEC3D;bK150C2.9;hCG_41704;APOBEC3C;APOBEC1L;PBI	Q8IUX4	Q8IUX4;Q96AK3;Q59GY0;Q6ICH2;Q9NRW3	ENSG00000128394;ENSG00000198904	NP_660341;NP_055323	47.711	0.99501	0.4116	2	2257200	0	0
IPI00026302;IPI00848331;IPI00856058;IPI00743544;IPI00744271;IPI00743317;IPI00868957;IPI00243278;IPI00787579;IPI00479517;IPI00740059;IPI00736955;IPI00787147	60S ribosomal protein L31;RPL31 protein	RPL31	RPL31	P62899	P62899;Q76N53;Q6IRZ0;A6NCC6;A6NF91	ENSG00000071082	NP_000984;NP_001092047;NP_001093163	14.463	0.99419	0.41295	9	43593000	0	0
IPI00784614;IPI00784808;IPI00784936;IPI00455033;IPI00748715;IPI00784835;IPI00784926;IPI00871679	Septin-9;MLL septin-like fusion protein;MLL septin-like fusion protein MSF-A;Ovarian/Breast septin;Ov/Br septin;Septin D1;SEPT9 protein	SEPT9	SEPT9;KIAA0991;MSF	Q9UHD8	Q9UHD8;A8K2V3;Q96QF2;Q1WWK5	ENSG00000184640	NP_006631	65.401	0.9941	0.4131	10	28018000	0	0
IPI00218606;IPI00739952;IPI00793332	40S ribosomal protein S23	RPS23	RPS23	P62266	P62266;A8K517	ENSG00000186468	NP_001016;XP_001130095;XP_944780	15.807	0.99407	0.41315	8	85988000	0	0
IPI00025874;IPI00793589	Dolichyl-diphosphooligosaccharide--protein glycosyltransferase 67 kDa subunit precursor;Ribophorin I;RPN-I	RPN1	RPN1	P04843	P04843;Q53EP4;Q6IBR0;Q96HX3	ENSG00000163902	NP_002941	72.777	0.99362	0.41391	39	384570000	0	0
IPI00219538	DNA polymerase beta	POLB	POLB	P06746	P06746;Q53EV2;Q6LBJ9;Q9BQF2	ENSG00000070501	NP_002681	38.177	0.99355	0.41403	3	4762900	0	0
IPI00218448;IPI00018278;IPI00141938;IPI00398798;IPI00249267;IPI00398806;IPI00787623;IPI00373807;IPI00478733;IPI00398805	Histone H2A.Z;H2A/z;Histone H2AV;H2A.F/Z;Uncharacterized protein H2AFV;H2A histone family, member V, isoform CRA_d;Histone H2A;H2A histone family, member V, isoform CRA_b	H2AFZ	H2AFZ;H2AZ;H2AFV;H2AV;hCG_19242	P0C0S5	P0C0S5;Q71UI9;A6NN01;A6NKY0;A6NKS5;A6NFA8	ENSG00000164032;ENSG00000105968	NP_002097;NP_036544;NP_619541;NP_958844;NP_958925	13.553	0.99318	0.41464	14	785090000	0	0
IPI00003881	Heterogeneous nuclear ribonucleoprotein F;hnRNP F;Nucleolin-like protein mcs94-1	HNRPF	HNRPF	P52597	P52597;Q8NI96	ENSG00000169813	NP_001091674;NP_001091675;NP_001091676;NP_001091677;NP_001091678;NP_004957	45.671	0.99204	0.41655	43	158410000	0	0
IPI00221325;IPI00400950;IPI00740507;IPI00478214;IPI00736337;IPI00375793;IPI00293568;IPI00787969;IPI00788254;IPI00787360;IPI00787234;IPI00787718;IPI00788152;IPI00655887;IPI00786938;IPI00470913;IPI00737759;IPI00100787;IPI00787944;IPI00787144;IPI00760764;IPI00654810;IPI00874027;IPI00874205	E3 SUMO-protein ligase RanBP2;Ran-binding protein 2;Nuclear pore complex protein Nup358;Nucleoporin Nup358;358 kDa nucleoporin;p270	RANBP2	RANBP2;NUP358	P49792	P49792;Q13073;Q5JC45;Q5JC46	ENSG00000153201	NP_006258	358.2	0.99198	0.41664	43	522300000	0	0
IPI00217357	Cell division cycle and apoptosis regulator protein 1;Cell cycle and apoptosis regulatory protein 1;CARP-1;Death inducer with SAP domain	CCAR1	CCAR1;CARP1;DIS	Q8IX12	Q8IX12;A0JLT7;A1L4P7;A8K9D4;Q5EBM3	ENSG00000060339	NP_060707	132.82	0.99164	0.41721	23	351290000	0	0
IPI00396485;IPI00472724;IPI00025447;IPI00180730;IPI00869052;IPI00641459;IPI00873616;IPI00872032;IPI00382804;IPI00431701;IPI00431441	Elongation factor 1-alpha 1;EF-1-alpha-1;Elongation factor 1 A-1;eEF1A-1;Elongation factor Tu;EF-Tu;Leukocyte receptor cluster member 7;Elongation factor 1-alpha;Eukaryotic translation elongation factor 1 alpha 1	EEF1A1	EEF1A1;EEF1A;EF1A;LENG7;RP11-415H23.3-001;RP11-505P4.2-003	P68104	P68104;A8K9C4;Q16577;Q504Z0;Q53G85;Q53G89;Q53GA1;Q53GE9;Q53HM9;Q53HQ7;Q53HR1;Q53HR5;Q6IPN6;Q6IPS9;Q6IPT9;Q8IUB0;Q96RE1;Q9H2I7;Q9NZS6;Q5VTE0;A6NN39;A6PW80;Q2F837;Q6IQ15;Q6P082;Q6P4C9;Q8TBL1;Q96C29;Q96CD8;Q96EB3	ENSG00000156508;ENSG00000185637	NP_001393	50.14	0.99144	0.41754	35	390720000	0	0
IPI00027898;IPI00217294;IPI00788063	Uncharacterized protein C21orf70	C21orf70	C21orf70;PRED56	Q9NSI2	Q9NSI2	ENSG00000160256	NP_478070;XP_001129879;XP_001130539	25.456	0.99132	0.41775	2	9106500	0	0
IPI00221394;IPI00873935;IPI00874145;IPI00852712;IPI00852780	H/ACA ribonucleoprotein complex subunit 4;Dyskerin;Nucleolar protein family A member 4;snoRNP protein DKC1;Nopp140-associated protein of 57 kDa;Nucleolar protein NAP57;CBF5 homolog;Uncharacterized protein DKC1	DKC1	DKC1;NOLA4	O60832	O60832;A8MUT5;A8MV56	ENSG00000130826	NP_001354	57.673	0.9911	0.41812	10	32289000	0	0
IPI00790292;IPI00185859;IPI00796762;IPI00786965	39S ribosomal protein L45, mitochondrial precursor;L45mt;MRP-L45	MRPL45	MRPL45	Q9BRJ2	Q9BRJ2;A1L436	ENSG00000174100	NP_115727;XP_001126219	37.727	0.98988	0.42016	2	3131600	0	0
IPI00478208;IPI00413324;IPI00514874;IPI00644171;IPI00394699;IPI00642149;IPI00479232;IPI00874214;IPI00787885;IPI00873710;IPI00787139;IPI00455067;IPI00871643;IPI00844321	Uncharacterized protein ENSP00000347049;HCG2004593;60S ribosomal protein L17;L23;Uncharacterized protein ENSP00000375160;Ribosomal protein homolog PD-1	hCG_2004593	hCG_2004593;RPL17	A8MSU5	A8MSU5;P18621;Q6NZ54;A8MU02;Q7M4M5	ENSG00000175333;ENSG00000198782;ENSG00000212664;ENSG00000215472	NP_001087202;XP_947297;XP_950882;NP_000976;NP_001030178;NP_001087203;NP_001083061	21.313	0.98973	0.42041	27	358770000	0	0
IPI00027626;IPI00552590;IPI00744567;IPI00869038	T-complex protein 1 subunit zeta;TCP-1-zeta;CCT-zeta;CCT-zeta-1;Tcp20;HTR3;Acute morphine dependence-related protein 2;Uncharacterized protein CCT6A	CCT6A	CCT6A;CCT6;CCTZ	P40227	P40227;A1JUI8;Q59ET3;A6NCD2	ENSG00000146731	NP_001753;NP_001009186	58.024	0.98882	0.42195	44	679480000	0	0
IPI00005154;IPI00556260	FACT complex subunit SSRP1;Facilitates chromatin transcription complex subunit SSRP1;FACT 80 kDa subunit;FACTp80;Chromatin-specific transcription elongation factor 80 kDa subunit;Structure-specific recognition protein 1;hSSRP1;Recombination signal sequence recognition protein 1;T160	SSRP1	SSRP1;FACT80	Q08945	Q08945	ENSG00000149136	NP_003137	81.074	0.98805	0.42324	6	46540000	0	0
IPI00304925;IPI00845339;IPI00847536;IPI00647012;IPI00011134	Heat shock 70 kDa protein 1;HSP70.1;HSP70-1/HSP70-2;Heat shock 70kDa protein 1A variant;Heat shock protein 72;Heat shock 70kDa protein 1A	HSPA1A	HSPA1A;HSPA1;HSPA1B;HSP70-1;DAQB-147D11.2-002;XXbac-BCX40G17.4-002;XXbac-BPG254B15.2-002	P08107	P08107;A8K5I0;Q59EJ3;Q9UQC1;Q5SP16	ENSG00000204388;ENSG00000204389;ENSG00000212860;ENSG00000212866;ENSG00000215292;ENSG00000215328	NP_005336;NP_005337	70.051	0.98798	0.42336	10	29861000	HSPA1A	HSPA1A
IPI00004670;IPI00456483	Polypeptide N-acetylgalactosaminyltransferase 3;Protein-UDP acetylgalactosaminyltransferase 3;UDP-GalNAc:polypeptide N-acetylgalactosaminyltransferase 3;Polypeptide GalNAc transferase 3;GalNAc-T3;pp-GaNTase 3	GALNT3	GALNT3	Q14435	Q14435;Q53TG9;Q68VJ6	ENSG00000115339	NP_004473	72.638	0.98671	0.42552	2	2478100	0	0
IPI00012837;IPI00029722	Kinesin heavy chain;Ubiquitous kinesin heavy chain;UKHC	KIF5B	KIF5B;KNS;KNS1	P33176	P33176;A8K048;Q2TA90;Q66K46;Q6P164	ENSG00000170759	NP_004512	109.68	0.98583	0.427	8	63716000	0	0
IPI00295992;IPI00643435;IPI00646144;IPI00455487;IPI00513768;IPI00872864	ATPase family AAA domain-containing protein 3A;ATPase family, AAA domain containing 3A	ATAD3A	ATAD3A;RP5-832C2.1-002	Q9NVI7	Q9NVI7;Q5SV24	ENSG00000197785	NP_060658	66.217	0.98571	0.4272	43	1232100000	0	0
IPI00303476;IPI00789157;IPI00791052;IPI00790385;IPI00793377;IPI00792181;IPI00790847;IPI00791498;IPI00794526;IPI00793271;IPI00793851;IPI00792534;IPI00792128	ATP synthase subunit beta, mitochondrial precursor	ATP5B	ATP5B;ATPMB;ATPSB	P06576	P06576;A8K4X0;Q0QEN7	ENSG00000110955	NP_001677	56.559	0.9857	0.42721	42	834570000	0	0
IPI00026230	Heterogeneous nuclear ribonucleoprotein H2;hnRNP H2;Heterogeneous nuclear ribonucleoprotein H';hnRNP H';FTP-3	HNRPH2	HNRPH2;FTP3	P55795	P55795;A1L400	ENSG00000126945	NP_001027565;NP_062543	49.263	0.98538	0.42775	7	10431000	0	0
IPI00024387;IPI00024388	Hepatocyte nuclear factor 3-alpha;HNF-3-alpha;HNF-3A;Forkhead box protein A1	FOXA1	FOXA1;HNF3A;TCF3A	P55317	P55317	ENSG00000129514	NP_004487	49.321	0.98537	0.42778	9	32646000	0	FOXA1
IPI00002255;IPI00872127;IPI00787169;IPI00784851	Lipopolysaccharide-responsive and beige-like anchor protein;CDC4-like protein;Beige-like protein	LRBA	LRBA;BGL;CDC4L;LBA	P50851	P50851;Q4W5J4;Q4W5L6;Q59HC1;Q68D03;Q6P1X2;Q8NFQ0;Q969R7	ENSG00000198589	NP_006717	319.16	0.9852	0.42806	13	42530000	0	0
IPI00010872;IPI00218135	E3 SUMO-protein ligase CBX4;Chromobox protein homolog 4;Polycomb 2 homolog;Pc2;hPc2	CBX4	CBX4	O00257	O00257;Q6TPI8	ENSG00000141582	NP_003646	61.367	0.98502	0.42836	4	5843400	0	0
IPI00012772;IPI00795138;IPI00797230;IPI00792050;IPI00795853	60S ribosomal protein L8	RPL8	RPL8	P62917	P62917;A8K094	ENSG00000161016	NP_000964;NP_150644	28.024	0.98494	0.4285	26	99513000	0	0
IPI00003918;IPI00793341;IPI00794736;IPI00794087;IPI00792159;IPI00795303	60S ribosomal protein L4;L1	RPL4	RPL4;RPL1	P36578	P36578;A6NIF7;A8K502;Q53G74;Q59GY2	ENSG00000174444	NP_000959	47.697	0.9847	0.42892	37	190990000	RPL4	0
IPI00843996;IPI00010204	Splicing factor, arginine/serine-rich 3;Pre-mRNA-splicing factor SRP20	SFRS3	SFRS3;SRP20	P84103	P84103	ENSG00000112081	NP_003008	14.203	0.98403	0.43004	7	19650000	0	0
IPI00001757;IPI00869206;IPI00383083	RNA-binding protein 8A;RNA-binding motif protein 8A;Ribonucleoprotein RBM8A;RNA-binding protein Y14;Binder of OVCA1-1;BOV-1	RBM8A	RBM8A;RBM8;HSPC114;MDS014	Q9Y5S9	Q9Y5S9	ENSG00000131795	NP_005096	19.889	0.98374	0.43055	8	25854000	0	0
IPI00306369	tRNA (cytosine-5-)-methyltransferase NSUN2;NOL1/NOP2/Sun domain family member 2;tRNA (cytosine-5-)-methyltransferase;tRNA methyltransferase 4 homolog;hTrm4;Substrate of AIM1/Aurora kinase B	NSUN2	NSUN2;SAKI;TRM4	Q08J23	Q08J23;A8K529	ENSG00000037474	NP_060225	86.47	0.98326	0.43136	19	129850000	0	0
IPI00789041;IPI00002649;IPI00418458	Pinin;140 kDa nuclear and cell adhesion-related phosphoprotein;Domain-rich serine protein;DRS protein;DRSP;Melanoma metastasis clone A protein;Desmosome-associated protein;SR-like protein;Nuclear protein SDK3;cDNA FLJ75071, highly similar to Homo sapiens pinin, desmosome associated protein (PNN), mRNA	PNN	PNN;DRS;MEMA	Q9H307	Q9H307;Q15789;A8K964	ENSG00000100941	NP_002678	81.613	0.98295	0.43189	17	36284000	0	0
IPI00008433;IPI00555941	40S ribosomal protein S5	RPS5	RPS5	P46782	P46782;Q53G25	ENSG00000083845	NP_001000	22.876	0.98274	0.43224	21	342190000	0	0
IPI00419373;IPI00872260;IPI00876946;IPI00455134;IPI00738677;IPI00470658;IPI00738668;IPI00374686;IPI00871812;IPI00874104;IPI00872701	Heterogeneous nuclear ribonucleoprotein A3;hnRNP A3;FBRNP	HNRPA3	HNRPA3;D10S102	P51991	P51991;Q66K53;Q8NFG3;A8MWI3;A6NFV4;Q65ZQ3	ENSG00000170144	NP_919223	39.594	0.98183	0.43379	47	305050000	0	0
IPI00005861;IPI00377152;IPI00871893	U4/U6 small nuclear ribonucleoprotein Prp3;Pre-mRNA-splicing factor 3;U4/U6 snRNP 90 kDa protein;hPrp3	PRPF3	PRPF3;HPRP3;PRP3	O43395	O43395;Q53GV6;Q5VT54	ENSG00000117360	NP_004689	77.528	0.98078	0.43558	6	12052000	0	0
IPI00152311;IPI00743655	Uncharacterized protein C3orf38	C3orf38	C3orf38	Q5JPI3	Q5JPI3	ENSG00000179021	NP_776185	37.54	0.98054	0.43599	2	12587000	0	0
IPI00289819	Cation-independent mannose-6-phosphate receptor precursor;CI Man-6-P receptor;CI-MPR;M6PR;Insulin-like growth factor 2 receptor;Insulin-like growth factor II receptor;IGF-II receptor;M6P/IGF2 receptor;M6P/IGF2R;300 kDa mannose 6-phosphate receptor;MPR 300;MPR300;CD222 antigen	IGF2R	IGF2R;MPRI	P11717	P11717;A0N9R6;A0N9R7;Q59EZ3	ENSG00000197081	NP_000867	274.27	0.98027	0.43645	3	3163000	0	0
IPI00719752;IPI00396370;IPI00749239	Eukaryotic translation initiation factor 3 subunit B;Eukaryotic translation initiation factor 3 subunit 9;eIF-3-eta;eIF3 p116;eIF3 p110;eIF3b;Prt1 homolog;hPrt1	EIF3B	EIF3B;EIF3S9	P55884	P55884;A4D208;A4D210;Q59FS8;Q86UM1;Q96G38	ENSG00000106263	NP_001032360;NP_003742	99.038	0.98009	0.43676	48	752710000	0	0
IPI00019962	FLJ11184 protein	FLJ11184	FLJ11184	Q0P6E4	Q0P6E4;Q0P6J1;Q96EY4;Q9NUR7	ENSG00000198498	NP_060822	23.864	0.97965	0.43752	6	60797000	0	0
IPI00304692;IPI00816796;IPI00871388;IPI00004450;IPI00737790;IPI00874043;IPI00398308	Heterogeneous nuclear ribonucleoprotein G;hnRNP G;RNA-binding motif protein, X chromosome;Glycoprotein p43;Processed heterogeneous nuclear ribonucleoprotein G;CDNA FLJ38696 fis, clone KIDNE2001931, highly similar to HETEROGENEOUS NUCLEAR RIBONUCLEOPROTEIN G	RBMX	RBMX;HNRPG;RBMXP1	P38159	P38159;Q8N8Y7	ENSG00000147274	NP_002130	42.331	0.97942	0.43791	22	133640000	0	0
IPI00152671;IPI00829625;IPI00787606	Protein FAM91A1;Uncharacterized protein FAM91A1	FAM91A1	FAM91A1	Q658Y4	Q658Y4;A8MSR0	ENSG00000176853	NP_659400	93.968	0.9793	0.43812	4	36068000	0	0
IPI00026268;IPI00642117	Guanine nucleotide-binding protein G(I)/G(S)/G(T) subunit beta-1;Transducin beta chain 1;Guanine nucleotide binding protein (G protein), beta polypeptide 1	GNB1	GNB1;RP1-283E3.7-004	P62873	P62873;Q1RMY8;Q5QPR5;Q5QPT1;Q71UM6;Q71UM7	ENSG00000078369	NP_002065	37.377	0.97792	0.44048	2	3238700	0	0
IPI00003921;IPI00553103;IPI00218697;IPI00218700;IPI00791144;IPI00218698;IPI00218699;IPI00218701;IPI00877070;IPI00739613;IPI00024062;IPI00644651;IPI00215716;IPI00645410;IPI00646098;IPI00215717;IPI00641968;IPI00647052;IPI00643241	Protein 4.1;Band 4.1;P4.1;EPB4.1;4.1R;EPB41 protein;Uncharacterized protein EPB41	EPB41	EPB41;E41P	P11171	P11171;Q1WWM3;Q59F12;Q5TB36;Q4VB87;Q4VB86;Q5TB33;A8MU61;Q29RX4	ENSG00000159023	NP_976218;NP_976217;NP_004428	97.016	0.97784	0.44062	3	7482400	0	0
IPI00218466;IPI00604476;IPI00647854;IPI00792005;IPI00647396;IPI00644876;IPI00854697;IPI00182313	Protein transport protein Sec61 subunit alpha isoform 1;Sec61 alpha-1	SEC61A1	SEC61A1;SEC61A	P61619	P61619	ENSG00000058262	NP_037468	52.264	0.97775	0.44077	12	89279000	0	0
IPI00011253;IPI00855830	40S ribosomal protein S3;Putative uncharacterized protein	RPS3	RPS3;OK/SW-cl.26	P23396	P23396;Q53G83;Q6IPX9;Q9NQS8;A7E2S3	ENSG00000149273	NP_000996	26.688	0.97735	0.44145	59	921010000	0	0
IPI00024163	DNA-directed RNA polymerase III subunit RPC1;RNA polymerase III subunit C1;DNA-directed RNA polymerase III subunit A;DNA-directed RNA polymerase III largest subunit;RPC155;C160	POLR3A	POLR3A	O14802	O14802;Q7Z755;Q8IW34;Q8TCW2;Q8TCW3;Q8TCW4	ENSG00000148606	NP_008986	155.75	0.97713	0.44183	55	1400600000	0	0
IPI00007948;IPI00642130	DNA-directed RNA polymerase III subunit RPC3;RNA polymerase III subunit C3;DNA-directed RNA polymerase III subunit C;DNA-directed III 62 kDa polypeptide;RPC62;POLR3C protein	POLR3C	POLR3C	Q9BUI4	Q9BUI4;Q53F76;Q9BT08	ENSG00000186141	NP_006459	60.611	0.97706	0.44196	15	164000000	0	0
IPI00008529;IPI00412779	60S acidic ribosomal protein P2;Renal carcinoma antigen NY-REN-44	RPLP2	RPLP2;D11S2243E;RPP2	P05387	P05387;Q6FG96	ENSG00000177600	NP_000995	11.665	0.97699	0.44208	11	25999000	0	0
IPI00872430;IPI00216587;IPI00645201;IPI00736803;IPI00847163;IPI00376039	40S ribosomal protein S8;Ribosomal protein S8	RPS8	RPS8;OK/SW-cl.83;RP11-269F19.3-003	P62241	P62241;Q5JR94;Q5JR95;Q9BS10	ENSG00000142937	NP_001003;XP_941351	25.19	0.97652	0.44289	27	531190000	0	0
IPI00166563;IPI00786843	Zinc finger protein 664;Zinc finger protein from organ of Corti;ZNF664 protein	ZNF664	ZNF664;ZFOC1	Q8N3J9	Q8N3J9;Q0P6D9	ENSG00000179195	NP_689650	30.283	0.97615	0.44352	9	18675000	0	0
IPI00418174	Putative uncharacterized protein HSPC268	HSPC268	HSPC268;hCG_2014262	Q75M90	Q75M90;Q96HJ9	ENSG00000164898	NP_932068	12.749	0.97513	0.44527	5	4316200	0	0
IPI00647650;IPI00793882	Eukaryotic translation initiation factor 3 subunit H;Eukaryotic translation initiation factor 3 subunit 3;eIF-3 gamma;eIF3 p40 subunit;eIF3h	EIF3H	EIF3H;EIF3S3	O15372	O15372;Q53HG0;Q53HR0;Q5BKY2;Q6IB98	ENSG00000147677	NP_003747	41.581	0.97502	0.44547	4	27459000	0	0
IPI00479366;IPI00013485;IPI00455428;IPI00479885;IPI00871956;IPI00165486;IPI00386445;IPI00873076;IPI00746619;IPI00873474;IPI00737118;IPI00877113;IPI00744451;IPI00798353;IPI00152242;IPI00479281;IPI00442381	Uncharacterized protein ENSP00000351543;40S ribosomal protein S2;S4;LLRep3 protein;Ribosomal protein S2;Ribosomal protein S2, isoform CRA_b	RPS2	RPS2;RPS4;OK/KNS-cl.7;hCG_1990006	A6NI39	A6NI39;P15880;O60249;Q3KQT6;Q6IPX5;Q8J014;Q8N5L9;Q8NI62;Q9BSW5;A8MTI3;A6NNA8;A6NEL9;A6NJC9;Q8NI61	ENSG00000197149;ENSG00000140988	NP_002943;XP_496363;XP_947517;XP_935271;XP_943197	31.438	0.97393	0.44735	38	872510000	0	0
IPI00297477;IPI00183920;IPI00792607;IPI00797067;IPI00782963;IPI00874066	U2 small nuclear ribonucleoprotein A';U2 snRNP-A';Novel protein similar to small nuclear ribonucleoprotein polypeptide A' SNRPA1;SNRPA1 protein;Small nuclear ribonucleoprotein polypeptide A', isoform CRA_d;cDNA FLJ75425, highly similar to Homo sapiens small nuclear ribonucleoprotein polypeptide A', mRNA;U2 snRNP-specific A' protein	SNRPA1	SNRPA1;RP11-395L14.12-001;hCG_1992004	P09661	P09661;Q53G21;Q53G61;Q9NU36;Q6NVW9;O95485;Q9UEN1	ENSG00000131876;ENSG00000144158	NP_003081;XP_947210	28.415	0.97313	0.44874	10	99762000	0	0
IPI00031691;IPI00795717;IPI00738685;IPI00719047;IPI00795310;IPI00871265;IPI00789747	60S ribosomal protein L9	RPL9	RPL9;OK/SW-cl.103;RPL9P7;RPL9P8;RPL9P9	P32969	P32969;Q53Z07	ENSG00000163682;ENSG00000182754	NP_000652;NP_001020092	21.863	0.97311	0.44876	55	1582100000	RPL9	0
IPI00332371;IPI00784216;IPI00871974	6-phosphofructokinase, liver type;Phosphofructokinase 1;Phosphohexokinase;Phosphofructo-1-kinase isozyme B;PFK-B	PFKL	PFKL	P17858	P17858;Q59GI2;Q6MZK4;Q7L2M7;Q7Z3R9;Q9BSP4	ENSG00000141959	NP_002617;NP_001002021	85.018	0.9731	0.44878	18	109890000	0	0
IPI00006675;IPI00867698	Multidrug resistance-associated protein 4;ATP-binding cassette sub-family C member 4;MRP/cMOAT-related ABC transporter;Multi-specific organic anion transporter-B;MOAT-B;ABCC4 protein variant	ABCC4	ABCC4;MRP4;hCG_2039665	O15439	O15439;A8K2Q2;O75555;Q8IZN6;Q8NEW8;Q9BX28;Q59GY6;Q8IUA3;Q8IVZ4	ENSG00000125257	NP_005836;NP_001098985	149.54	0.97307	0.44884	2	23693000	0	0
IPI00005101;IPI00796790	Sentrin-specific protease 1;Sentrin/SUMO-specific protease SENP1	SENP1	SENP1	Q9P0U3	Q9P0U3;A8K7P5	ENSG00000079387	NP_055369	76.719	0.97286	0.44919	3	1580500	0	0
IPI00025239	NADH dehydrogenase [ubiquinone] iron-sulfur protein 2, mitochondrial precursor;NADH-ubiquinone oxidoreductase 49 kDa subunit;Complex I-49kD;CI-49kD	NDUFS2	NDUFS2	O75306	O75306;Q53HG2;Q5VTW0;Q9HC11;Q9HC12	ENSG00000158864	NP_004541	52.545	0.97254	0.44975	7	6470000	0	0
IPI00024933;IPI00478310;IPI00455040;IPI00477279;IPI00736805;IPI00816063;IPI00873694;IPI00026645;IPI00868816;IPI00871547	60S ribosomal protein L12;Uncharacterized protein ENSP00000352315;RPL12 protein;Ribosomal protein L12, isoform CRA_d	RPL12	RPL12;hCG_2022916	P30050	P30050;Q59FI9;A6ND19;Q6PB27	ENSG00000197958;ENSG00000185834	NP_000967;XP_933291;XP_943682;XP_934929;XP_946436;XP_931946;XP_946825	17.818	0.97249	0.44984	16	209010000	0	0
IPI00302925;IPI00784090;IPI00797206;IPI00794673;IPI00869193	T-complex protein 1 subunit theta;TCP-1-theta;CCT-theta;Renal carcinoma antigen NY-REN-15	CCT8	CCT8;CCTQ;KIAA0002	A6NN54	A6NN54;P50990;Q53HU0;Q7Z759	ENSG00000156261	NP_006576	59.778	0.97228	0.45021	27	99390000	0	0
IPI00747764;IPI00873470;IPI00413214;IPI00514894;IPI00642306	Importin subunit alpha-7;Karyopherin subunit alpha-6;Importin subunit alpha-6;Karyopherin subunit alpha-5;Karyopherin alpha 6;Importin alpha 7	KPNA6	KPNA6;IPOA7;KPNA5;RP4-622L5.1-004	O60684	O60684;A6NDT8;Q5VVU3;O15131;Q86X23;Q5TFJ7	ENSG00000025800;ENSG00000196911	NP_036448;NP_002260	60.341	0.97105	0.45233	9	34377000	0	0
IPI00556645;IPI00465123;IPI00807514	Forkhead box protein K1;Myocyte nuclear factor;MNF;Uncharacterized protein KIAA0415	FOXK1	FOXK1;MNF;KIAA0415	P85037	P85037;O43299;A4D1Z4	ENSG00000164916;ENSG00000164917	NP_001032242;NP_055670	75.456	0.97043	0.45342	3	16618000	0	0
IPI00782992;IPI00785023;IPI00552575	Serine/arginine repetitive matrix protein 2;Serine/arginine-rich splicing factor-related nuclear matrix protein of 300 kDa;Ser/Arg-related nuclear matrix protein;SR-related nuclear matrix protein of 300 kDa;Splicing coactivator subunit SRm300;300 kDa nuclear matrix antigen	SRRM2	SRRM2;KIAA0324;SRL300;SRM300;HSPC075	Q9UQ35	Q9UQ35;A0AUK8;O60382;A6NKB9;Q05BI2;Q05CV9;Q9UQ39	ENSG00000167978	NP_057417	299.61	0.9694	0.45521	3	20324000	SRRM2	0
IPI00024143;IPI00747361;IPI00793524;IPI00791584;IPI00792670;IPI00794723	Aladin;Adracalin;Achalasia variant	AAAS	AAAS;ADRACALA;GL003	Q9NRG9	Q9NRG9;Q53HS1;Q5JB47	ENSG00000094914	NP_056480	59.573	0.96938	0.45523	4	55726000	0	0
IPI00011916	Multisynthetase complex auxiliary component p38;Protein JTV-1	JTV1	JTV1;PRO0992	Q13155	Q13155;Q75MR1	ENSG00000106305	NP_006294	35.348	0.96896	0.45597	16	198680000	0	0
IPI00299402	Pyruvate carboxylase, mitochondrial precursor;Pyruvic carboxylase;PCB	PC	PC	P11498	P11498	ENSG00000173599	NP_000911;NP_001035806;NP_071504	129.63	0.96816	0.45736	157	11295000000	0	0
IPI00012752;IPI00790216;IPI00218910;IPI00218909;IPI00871859;IPI00796362;IPI00384887	Growth factor receptor-bound protein 10;GRB10 adaptor protein;Insulin receptor-binding protein GRB-IR;Growth factor receptor-bound protein 10, isoform CRA_b	GRB10	GRB10;GRBIR;KIAA0207;hCG_18341;tcag7.588	Q13322	Q13322;A7VJ95;A4D258;A8K0E6;Q75MT1;Q75M93	ENSG00000106070	NP_005302;NP_001001550;NP_001001555;NP_001001549	67.231	0.96787	0.45787	4	3063700	0	0
IPI00016613;IPI00744507;IPI00784195;IPI00741317;IPI00472911	CSNK2A1 protein;Casein kinase II subunit alpha;CK II;Casein kinase II alpha subunit;HCG21984;Casein kinase 2 alpha isoform	CSNK2A1	CSNK2A1;CK2A1;hCG_21984	Q5U5J2	Q5U5J2;P68400;Q5U065;Q8NEV1;Q2I0Y7	ENSG00000101266	NP_001886;NP_808227	45.908	0.96753	0.45846	5	14269000	0	0
IPI00869107	Uncharacterized protein NUDT19	NUDT19	NUDT19	A8MXV4	A8MXV4	ENSG00000213965	NP_001099040	42.233	0.96747	0.45857	3	11042000	0	0
IPI00152981;IPI00790834;IPI00789507;IPI00790269;IPI00790871	Acyl-CoA dehydrogenase family member 9, mitochondrial precursor;ACAD-9;CDNA FLJ12506 fis, clone NT2RM2001700, weakly similar to ACYL-COA DEHYDROGENASE, VERY-LONG-CHAIN SPECIFIC;Acyl-Coenzyme A dehydrogenase family, member 9, isoform CRA_b	ACAD9	ACAD9;hCG_2022772	Q9H845	Q9H845;Q59FN3;Q9H9W4	ENSG00000177646	NP_054768	68.76	0.96707	0.45926	3	4892200	0	0
IPI00024317;IPI00218112	Glutaryl-CoA dehydrogenase, mitochondrial precursor;GCD	GCDH	GCDH	Q92947	Q92947;A8K2Z2	ENSG00000105607	NP_000150;NP_039663	48.127	0.96694	0.4595	4	11210000	0	0
IPI00604527;IPI00018632;IPI00640970;IPI00514039	Threonyl-tRNA synthetase, mitochondrial precursor;Threonine--tRNA ligase;ThrRS;Threonyl-tRNA synthetase-like 1;CDNA FLJ12528 fis, clone NT2RM4000155, moderately similar to THREONYL-TRNA SYNTHETASE, CYTOPLASMIC;Threonyl-tRNA synthetase-like 1, isoform CRA_b;Threonyl-tRNA synthetase 2, mitochondrial;Putative	TARS2	TARS2;TARSL1;RP11-54A4.9-010;hCG_1999130;RP11-54A4.9-012	Q9BW92	Q9BW92;Q9H9V2;Q5T5E9;Q6ST48;Q9H045	ENSG00000143374	NP_079426	81.035	0.96692	0.45952	2	3362400	0	0
IPI00012788;IPI00645816	DNA-directed RNA polymerase I subunit RPA34;RNA polymerase I-associated factor PAF49;Anti-sense to ERCC-1 protein;ASE-1;CD3-epsilon-associated protein;CD3E-associated protein;CAST;A34.5	CD3EAP	CD3EAP;ASE1;CAST;PAF49	O15446	O15446;A8K818;A0JLT1;Q05BI1	ENSG00000117877	NP_036231	55.171	0.96662	0.46005	2	896340	0	0
IPI00031697	Transmembrane protein 109 precursor;Mitsugumin-23;Mg23	TMEM109	TMEM109	Q9BVC6	Q9BVC6	ENSG00000110108	NP_076997	26.21	0.96642	0.4604	2	2639500	0	0
IPI00005039	Translation initiation factor IF-2, mitochondrial precursor;IF-2Mt;IF2(mt);IF-2(Mt)	MTIF2	MTIF2	P46199	P46199;Q05DA1;Q6P1N2;Q7Z5U0;Q8IWH1	ENSG00000085760	NP_001005369;NP_002444	81.343	0.96628	0.46064	3	1106800	0	0
IPI00017341;IPI00739697	Splicing factor 3A subunit 2;Spliceosome-associated protein 62;SAP 62;SF3a66	SF3A2	SF3A2;SAP62	Q15428	Q15428;Q05DF2	ENSG00000104897	NP_009096	51.475	0.96604	0.46107	3	11390000	0	0
IPI00011698	Histone deacetylase complex subunit SAP18;Sin3-associated polypeptide, 18 kDa;Sin3-associated polypeptide p18;Cell growth-inhibiting protein 38;2HOR0202	SAP18	SAP18;GIG38	O00422	O00422	ENSG00000150459	NP_005861	17.561	0.96422	0.46426	4	23832000	0	0
IPI00014533;IPI00220833;IPI00384556	Nucleolar transcription factor 1;Upstream-binding factor 1;UBF-1;Autoantigen NOR-90;Ribosomal RNA upstream binding transcription factor	UBTF	UBTF;UBF;UBF1	P17480	P17480;A8K6R8;A8K962;Q05BZ1;Q9BQR2;O00164	ENSG00000108312	NP_055048;NP_001070151;NP_001070152	89.405	0.96404	0.46457	8	17469000	0	0
IPI00470596;IPI00607784;IPI00178953;IPI00607679;IPI00745757	Zinc finger protein 638;Nuclear protein 220;Zinc finger matrin-like protein;Cutaneous T-cell lymphoma-associated antigen se33-1;CTCL tumor antigen se33-1	ZNF638	ZNF638;NP220;ZFML	Q14966	Q14966;A8K583;Q57Z90	ENSG00000075292	NP_001014972;NP_055312	220.62	0.96357	0.4654	3	674710	0	0
IPI00025277	Programmed cell death protein 6;Apoptosis-linked gene 2 protein;Probable calcium-binding protein ALG-2	PDCD6	PDCD6;ALG2	O75340	O75340;Q2YDC2;Q53FC3;Q86W51	ENSG00000063438	NP_037364	21.868	0.9635	0.46552	4	7701700	0	0
IPI00303868;IPI00157144;IPI00797529;IPI00798223	Glycogen [starch] synthase, muscle;GYS1 protein;Glycogen synthase 1 (Muscle), isoform CRA_a	GYS1	GYS1;GYS;hCG_1749411	P13807	P13807;A8K6K7;Q53ER0;Q9BTT9	ENSG00000104812	NP_002094	83.785	0.96326	0.46594	3	6300500	0	0
IPI00100791;IPI00795809	TFIIH basal transcription factor complex p34 subunit;Basic transcription factor 2 34 kDa subunit;BTF2-p34;General transcription factor IIH polypeptide 3	GTF2H3	GTF2H3	Q13889	Q13889;Q8NEI1	ENSG00000111358	NP_001507	34.378	0.96325	0.46596	2	3426300	0	0
IPI00216654;IPI00292387	Nucleolar phosphoprotein p130;Nucleolar 130 kDa protein;140 kDa nucleolar phosphoprotein;Nopp140;Nucleolar and coiled-body phosphoprotein 1	NOLC1	NOLC1;KIAA0035	Q14978	Q14978;Q5VV70;Q96J17;Q9BUV3	ENSG00000166197	NP_004732	74.746	0.96298	0.46642	7	13378000	0	0
IPI00782950;IPI00014878;IPI00646409;IPI00015538	Serine/threonine-protein kinase D1;nPKC-D1;Protein kinase D;Protein kinase C mu type;nPKC-mu;Uncharacterized protein PRKD1	PRKD1	PRKD1;PKD;PKD1;PRKCM	Q15139	Q15139;A6NL64;Q1KKQ2;A8MQU9;A8MYR5	ENSG00000184304	NP_002733	101.89	0.96293	0.46652	8	95367000	0	0
IPI00478616	Protein FAM111A	FAM111A	FAM111A;KIAA1895	Q96PZ2	Q96PZ2;A8K5Y8	ENSG00000166801	NP_071357;NP_942144	70.195	0.96056	0.47068	3	9136100	0	0
IPI00008289;IPI00218992;IPI00871617;IPI00853497;IPI00853631;IPI00853437	BRCA1/BRCA2-containing complex subunit 3;Uncharacterized protein BRCC3;BRCA1/BRCA2-containing complex, subunit 3	BRCC3	BRCC3;C6.1A;CXorf53;RP11-143H17.2-007	P46736	P46736;A6NLJ1;A8MUX5;Q5TZ93;A6NNG9;A6QRF3;A8MWH0;Q5TZ92;A6QRF9	ENSG00000185515	NP_077308;NP_001018065	36.735	0.9603	0.47114	4	7333200	0	0
IPI00873680;IPI00027485;IPI00788723;IPI00852709	Uncharacterized protein EIF4E;Eukaryotic translation initiation factor 4E;eIF4E;eIF-4E;mRNA cap-binding protein;eIF-4F 25 kDa subunit	EIF4E	EIF4E;EIF4EL1;EIF4F	A8MX72	A8MX72;P06730;Q32Q75	ENSG00000151247	NP_001959	25.097	0.96017	0.47138	3	2753300	0	0
IPI00873222;IPI00302927;IPI00794046	cDNA FLJ77660;T-complex protein 1 subunit delta;TCP-1-delta;CCT-delta;Stimulator of TAR RNA-binding	CCT4	CCT4;CCTD;SRB	A8K3C3	A8K3C3;P50991	ENSG00000115484	NP_006421	57.952	0.96005	0.47158	34	137270000	CCT4	0
IPI00513827;IPI00005040	Putative uncharacterized protein DKFZp686M24262;Medium-chain specific acyl-CoA dehydrogenase, mitochondrial precursor;MCAD	DKFZp686M24262	DKFZp686M24262;ACADM	Q5HYG7	Q5HYG7;Q5T4U5;P11310;Q5T4U4	ENSG00000117054	NP_000007	50.27	0.95982	0.47198	2	3375300	0	0
IPI00016576;IPI00736700;IPI00152668;IPI00185043;IPI00375532;IPI00414555;IPI00377073;IPI00181670	Grainyhead-like protein 2 homolog;Brother of mammalian grainyhead;Transcription factor CP2-like 3	GRHL2	GRHL2;BOM;TFCP2L3	Q6ISB3	Q6ISB3;A1L303;A8K9Y8	ENSG00000083307	NP_079191	71.104	0.95956	0.47245	13	33636000	0	0
IPI00329512;IPI00877103;IPI00844420;IPI00785142;IPI00384173;IPI00027285;IPI00220360;IPI00845430;IPI00395674;IPI00793157	Small nuclear ribonucleoprotein-associated proteins B and B';snRNP-B;Sm protein B/B';Sm-B/Sm-B';SmB/SmB';Uncharacterized protein SNRPB;Small nuclear ribonucleoprotein polypeptide N variant;Small nuclear ribonucleoprotein B';Small nuclear ribonucleoprotein-associated protein N;snRNP-N;Sm protein N;Sm-N;SmN;Sm-D;Tissue-specific-splicing protein;SNRPN upstream reading frame protein;HCG2042738, isofo…	SNRPB	SNRPB;COD;SNRPB1;SNRPN;HCERN3;SMN;SNURF;hCG_2042738	P14678	P14678;A8MT02;Q15182;Q53HE7;Q9UIS4;Q5XPV6;Q6IB35;Q6PKB4;P63162;Q6LBS1;Q9UKR4;A6NCW2;Q66K91	ENSG00000125835;ENSG00000128739;ENSG00000214265	NP_937859;NP_003088;NP_073716;NP_073717;NP_073718;NP_073719;NP_003082	30.032	0.9594	0.47274	23	262060000	0	0
IPI00059292;IPI00745029;IPI00797788;IPI00789807;IPI00872105	Protein mago nashi homolog 2;Uncharacterized protein ENSP00000371305	MAGOH2	MAGOH2	Q96A72	Q96A72;A6NEC0	ENSG00000111196	NP_060518	17.276	0.95914	0.47318	14	96229000	0	0
IPI00375144;IPI00220038;IPI00867741;IPI00414434;IPI00646696	Arsenite-resistance protein 2;Arsenate resistance protein ARS2	ARS2	ARS2;ASR2;tcag7.1107	Q9BXP5	Q9BXP5;A4D2E5;A6NK22;Q32MI4;Q6NT74;Q9Y4S4;A4D2E6;Q8TDQ5;Q9HBI2	ENSG00000087087	NP_056992;NP_877952	101.57	0.95896	0.47351	16	192610000	0	0
IPI00216746;IPI00216049;IPI00807545;IPI00514561;IPI00640296;IPI00796697;IPI00874032	Heterogeneous nuclear ribonucleoprotein K;hnRNP K;Transformation up-regulated nuclear protein;TUNP	HNRPK	HNRPK;HNRNPK;RP11-575L7.1-001;RP11-575L7.1-006	P61978	P61978;Q5EC54;Q6IBN1;Q5T6W4;Q5T6W2;Q5T6W5;Q5T6W1	ENSG00000165119	NP_002131;NP_112553;NP_112552	51.028	0.95895	0.47352	44	651840000	0	0
IPI00004968	Pre-mRNA-processing factor 19;PRP19/PSO4 homolog;hPso4;Nuclear matrix protein 200;Senescence evasion factor	PRPF19	PRPF19;NMP200;PRP19;SNEV	Q9UMS4	Q9UMS4	ENSG00000110107	NP_055317	55.18	0.95892	0.47358	11	43441000	0	0
IPI00304435	Protein NipSnap1	NIPSNAP1	NIPSNAP1	Q9BPW8	Q9BPW8;A8K4I8	ENSG00000184117	NP_003625	33.31	0.95845	0.4744	18	432880000	0	0
IPI00829992;IPI00743335;IPI00010418;IPI00791026;IPI00294386	MYO1C variant protein;Myosin-Ic;Myosin I beta;MMI-beta;MMIb	MYO1C variant protein	MYO1C variant protein;MYO1C	Q4LE56	Q4LE56;O00159;A1L180;Q86Y95	ENSG00000197879	NP_001074419;NP_001074248;NP_203693	119.63	0.95809	0.47505	63	1540900000	0	0
IPI00007084;IPI00873334	Mitochondrial aspartate-glutamate carrier protein;Solute carrier family 25, member 13 (Citrin), isoform CRA_a;Calcium-binding mitochondrial carrier protein Aralar2;Mitochondrial aspartate glutamate carrier 2;Solute carrier family 25 member 13;Citrin	SLC25A13	SLC25A13;hCG_40633;ARALAR2	Q546F9	Q546F9;Q9UJS0;Q53GR7;Q75KX8;Q75M55	ENSG00000004864	NP_055066	74.303	0.95761	0.4759	24	282300000	0	0
IPI00398135;IPI00456758;IPI00746186	60S ribosomal protein L27a	RPL27A	RPL27A	A8MWP1	A8MWP1;P46776;Q6NZ52;Q9BQQ5;A6NJ40	ENSG00000166441	NP_001083056;NP_000981	16.622	0.95752	0.47605	8	54830000	0	0
IPI00479191;IPI00013881	HNRPH1 protein;Heterogeneous nuclear ribonucleoprotein H;hnRNP H	HNRPH1	HNRPH1;HNRPH	Q6IBM4	Q6IBM4;P31943;Q68DG4	ENSG00000169045	NP_005511	51.229	0.95719	0.47664	20	56205000	0	0
IPI00031820	Phenylalanyl-tRNA synthetase alpha chain;Phenylalanine--tRNA ligase alpha chain;PheRS;CML33	FARSA	FARSA;FARS;FARSL;FARSLA	Q9Y285	Q9Y285;Q6IBR2	ENSG00000179115	NP_004452	57.563	0.95704	0.47691	16	75295000	0	0
IPI00015905;IPI00646511;IPI00645362;IPI00647528;IPI00644896	Exosome complex exonuclease RRP4;Ribosomal RNA-processing protein 4;Exosome component 2;EXOSC2 protein	EXOSC2	EXOSC2;RRP4;RP11-57C19.4-006;RP11-57C19.4-003;RP11-57C19.4-005	Q13868	Q13868;A3KFL3;A3KFL2;A3KFL5;A2VCR1;A3KFL4;A3KFL1	ENSG00000130713	NP_055100	32.789	0.95595	0.47883	13	140400000	0	0
IPI00024642;IPI00743775;IPI00385944	Coiled-coil domain-containing protein 47 precursor	CCDC47	CCDC47;GK001;MSTP041;PSEC0077	Q96A33	Q96A33	ENSG00000108588	NP_064583	55.873	0.95571	0.47927	32	134330000	0	0
IPI00386418;IPI00555833;IPI00555987;IPI00292940	Myelin expression factor 2;MyEF-2;MST156	MYEF2	MYEF2;KIAA1341	Q9P2K5	Q9P2K5;A7MCZ9;Q9Y655	ENSG00000104177	NP_057216	61.987	0.95563	0.4794	8	32664000	0	0
IPI00021518;IPI00607727;IPI00549348;IPI00446284;IPI00607674	DNA damage-binding protein 2;Damage-specific DNA-binding protein 2;DDB p48 subunit;DDBb;UV-damaged DNA-binding protein 2;UV-DDB 2	DDB2	DDB2	Q92466	Q92466	ENSG00000134574	NP_000098	47.863	0.95536	0.47988	10	16850000	0	0
IPI00152953;IPI00874276;IPI00847145;IPI00239657;IPI00100362;IPI00102391	Band 4.1-like protein 4B;Protein EHM2;FERM-containing protein CG1;Putative uncharacterized protein DKFZp761N1814;Erythrocyte membrane protein band 4.1 like 4B variant;CDNA FLJ20381 fis, clone KAIA2329;Erythrocyte membrane protein band 4.1 like 4B, isoform CRA_b	EPB41L4B	EPB41L4B;EHM2;DKFZp761N1814;hCG_1738334	Q9H329	Q9H329;Q9NSG9;Q59GC2;Q5VX12;Q5VX11;Q9NX84	ENSG00000095203	NP_061987;NP_060894	100.72	0.95466	0.48112	6	44475000	0	0
IPI00002557;IPI00385633;IPI00744542	Coatomer subunit gamma-2;Gamma-2-coat protein;Gamma-2-COP	COPG2	COPG2	Q9UBF2	Q9UBF2;A6NH74;Q2NLA0;Q54AC3;Q8WVW8;Q96PK0;Q9H9B7;Q9NUP3	ENSG00000158623	NP_036265	97.621	0.95464	0.48116	10	82495000	0	0
IPI00292000;IPI00657721;IPI00167198;IPI00852964;IPI00738596;IPI00657678;IPI00657783;IPI00657750	U4/U6 small nuclear ribonucleoprotein Prp31;Pre-mRNA-processing factor 31;U4/U6 snRNP 61 kDa protein;hPrp31;Protein 61K;Serologically defined breast cancer antigen NY-BR-99	PRPF31	PRPF31;PRP31	Q8WWY3	Q8WWY3;Q2EKB9	ENSG00000105618	NP_056444	55.455	0.95442	0.48156	6	11661000	0	0
IPI00299571;IPI00644989	Protein disulfide-isomerase A6 precursor;Protein disulfide isomerase P5;Thioredoxin domain-containing protein 7	PDIA6	PDIA6;TXNDC7	Q15084	Q15084;Q53RC7	ENSG00000143870	NP_005733	53.9	0.95378	0.48268	16	221220000	0	0
IPI00745613	Exosome complex exonuclease RRP41;Ribosomal RNA-processing protein 41;Exosome component 4;p12A	EXOSC4	EXOSC4;RRP41;SKI6	Q9NPD3	Q9NPD3;A6NLW3	ENSG00000178896	NP_061910	26.61	0.95372	0.4828	9	39009000	0	0
IPI00030275;IPI00646055	Heat shock protein 75 kDa, mitochondrial precursor;HSP 75;Tumor necrosis factor type 1 receptor-associated protein;TRAP-1;TNFR-associated protein 1	TRAP1	TRAP1;HSP75	Q12931	Q12931;Q53FS6;Q53G55;Q59EK6;Q5CAQ4;Q8N9Z3;Q9BV61	ENSG00000126602	NP_057376	80.109	0.9531	0.48389	11	82637000	0	0
REV_IPI00301517;REV_IPI00477042;REV_IPI00640891	Uncharacterized protein CXorf57;CDNA FLJ14191 fis, clone NT2RP2006554	CXorf57	CXorf57	Q6NSI4	Q6NSI4;A8K6R5;Q5JQS0;Q9H7W5	ENSG00000147231	NP_060485	97.553	0.95212	0.48564	6	34282000	0	0
IPI00376005;IPI00411704;IPI00855924;IPI00741608;IPI00006935	Eukaryotic translation initiation factor 5A-1;eIF-5A-1;eIF-5A1;Eukaryotic initiation factor 5A isoform 1;eIF-5A;eIF-4D;Rev-binding factor;EIF5AL1 protein	EIF5A	EIF5A;EIF5AL1	P63241	P63241;A8K9A0;Q6IS14	ENSG00000132507;ENSG00000196513	NP_001961;NP_001093162;XP_931164	20.17	0.95201	0.48583	6	41231000	0	0
IPI00549664;IPI00642510	Testis-expressed sequence 10 protein	TEX10	TEX10;L18;Nbla10363	Q9NXF1	Q9NXF1	ENSG00000136891	NP_060216	105.67	0.95179	0.48623	5	53876000	0	0
IPI00005822;IPI00872149;IPI00019237	Cell division cycle protein 23 variant;Cell division cycle protein 23 homolog;Anaphase-promoting complex subunit 8;APC8;Cyclosome subunit 8	CDC23	CDC23	Q53FN2	Q53FN2;Q9UJX2;A8K6E5	ENSG00000094880	NP_004652	68.833	0.95137	0.48698	2	8455800	0	0
IPI00420014;IPI00740142;IPI00168235;IPI00735397	U5 small nuclear ribonucleoprotein 200 kDa helicase;U5 snRNP-specific 200 kDa protein;U5-200KD;Activating signal cointegrator 1 complex subunit 3-like 1;BRR2 homolog	ASCC3L1	ASCC3L1;HELIC2;KIAA0788	O75643	O75643;A2RRQ7;A4FU77;Q5ZF01;Q6NZY0;Q7L5W4;Q9H8B9;Q9P172;Q9UNV9	ENSG00000144028	NP_054733;XP_946578	244.5	0.95101	0.48762	79	1579600000	ASCC3L1	0
IPI00007928;IPI00386844;IPI00445357	Pre-mRNA-processing-splicing factor 8;Splicing factor Prp8;PRP8 homolog;220 kDa U5 snRNP-specific protein;p220	PRPF8	PRPF8;PRPC8	Q6P2Q9	Q6P2Q9;Q53GM6;Q6JH02;Q6JH03	ENSG00000174231	NP_006436	273.6	0.95041	0.4887	66	1589400000	0	0
IPI00641950;IPI00848226;IPI00784408;IPI00793684;IPI00794870;IPI00798383;IPI00798369;IPI00794387;IPI00795485;IPI00738824	Guanine nucleotide binding protein (G protein), beta polypeptide 2-like 1 variant;Guanine nucleotide-binding protein subunit beta-2-like 1;Guanine nucleotide-binding protein subunit beta-like protein 12.3;Receptor of activated protein kinase C 1;RACK1;Receptor for activated C kinase;Proliferation-inducing gene 21	GNB2L1	GNB2L1	Q53HU2	Q53HU2;Q5VLR4;P63244;Q6FH47;Q5J8M6	ENSG00000204628	NP_006089	37.889	0.9504	0.48871	38	434000000	GNB2L1	GNB2L1
IPI00008438;IPI00749512;IPI00478810;IPI00025842;IPI00414852;IPI00398673;IPI00787407;IPI00448817;IPI00787258;IPI00791589;IPI00816715;IPI00787187	40S ribosomal protein S10;Ribosomal protein S10 variant;Ribosomal protein S10;Ribosomal protein S10-like pseudogene	RPS10	RPS10;RP11-375E1__A.4-005;RPS10L;RP11-371L19.1-001	P46783	P46783;Q59GE4;Q5TZB9;Q9NQ39;A6NJ00	ENSG00000124614;ENSG00000101278	NP_001005	18.898	0.95017	0.48912	17	338570000	0	0
IPI00873942;IPI00295598;IPI00872133;IPI00749170;IPI00871209	Uncharacterized protein CBARA1;Calcium-binding atopy-related autoantigen 1;Atopy related autoantigen CALC;CDNA FLJ12635 fis, clone NT2RM4001865, highly similar to Homo sapiens atopy related autoantigen CALC	CBARA1	CBARA1;DKFZp564C246;RP11-205A8.1-002;hCG_2024621	A8MV96	A8MV96;Q9UFX0;O75785;Q9BPX6;Q9H9N6	ENSG00000107745	NP_006068	54.55	0.95008	0.48928	2	64859000	0	0
IPI00465070;IPI00784001	Histone H3.1;H3/a;H3/b;H3/c;H3/d;H3/f;H3/h;H3/i;H3/j;H3/k;H3/l	HIST1H3A	HIST1H3A;H3FA;HIST1H3B;H3FL;HIST1H3C;H3FC;HIST1H3D;H3FB;HIST1H3E;H3FD;HIST1H3F;H3FI;HIST1H3G;H3FH;HIST1H3H;H3FK;HIST1H3I;H3FF;HIST1H3J;H3FJ	P68431	P68431;A5PLR1	ENSG00000112727;ENSG00000124693;ENSG00000178458;ENSG00000182572;ENSG00000196532;ENSG00000196966;ENSG00000197153;ENSG00000197409;ENSG00000198366;ENSG00000203813	NP_003520;NP_003521;NP_003522;NP_003523;NP_003524;NP_003525;NP_003526;NP_003527;NP_003528;NP_066298	15.404	0.94995	0.4895	4	160170000	0	0
IPI00216730;IPI00829588	Histone H2A type 2-B	HIST2H2AB	HIST2H2AB	Q8IUE6	Q8IUE6	ENSG00000184270	NP_778235	13.995	0.9496	0.49014	10	1117700000	0	0
IPI00301280;IPI00383085	Transmembrane protein 43	TMEM43	TMEM43;UNQ2564/PRO6244	Q9BTV4	Q9BTV4	ENSG00000170876	NP_077310	44.875	0.94926	0.49074	2	7232200	0	0
IPI00412307		0		0				2268.3	0.94913	0.49097	5	464510000	0	0
IPI00871176;IPI00004845;IPI00745420;IPI00020035;IPI00479114	Protein NipSnap3A;NipSnap4;Target for Salmonella secreted protein C;TassC;Nipsnap homolog 3A;C. elegans;Uncharacterized protein NIPSNAP3A	NIPSNAP3A	NIPSNAP3A;NIPSNAP4;HSPC299;RP11-413C10.3-001;hCG_2039676	Q9UFN0	Q9UFN0;Q5VX32;A6NM55	ENSG00000136783	NP_056284	32.276	0.9478	0.49335	26	151670000	0	0
IPI00015806;IPI00411594	General transcription factor 3C polypeptide 3;Transcription factor IIIC subunit gamma;TF3C-gamma;TFIIIC 102 kDa subunit;TFIIIC102	GTF3C3	GTF3C3	Q9Y5Q9	Q9Y5Q9;Q4ZG48	ENSG00000119041	NP_036218	101.27	0.94715	0.49453	2	9234200	0	0
IPI00604664	NADH-ubiquinone oxidoreductase 75 kDa subunit, mitochondrial precursor;Complex I-75kD;CI-75kD	NDUFS1	NDUFS1	P28331	P28331;Q9P1A0	ENSG00000023228	NP_004997	79.467	0.94695	0.49487	2	2449600	0	0
IPI00100245	DNA-directed RNA polymerase III subunit RPC6;RNA polymerase III subunit C6;DNA-directed RNA polymerase III subunit F;DNA-directed RNA polymerase III 39 kDa polypeptide;RPC39	POLR3F	POLR3F	Q9H1D9	Q9H1D9;A8K4C7;Q05DB8;Q53FI8	ENSG00000132664	NP_006457	35.684	0.94676	0.49521	16	269560000	0	0
IPI00376119;IPI00645788;IPI00737651;IPI00738231;IPI00737155;IPI00395654;IPI00739595;IPI00871300;IPI00739094;IPI00514131;IPI00414365;IPI00641964;IPI00643790;IPI00644248;IPI00647375;IPI00396630;IPI00217960;IPI00642448	cAMP-dependent protein kinase, beta-catalytic subunit;PKA C-beta;Uncharacterized protein PRKACB;Protein kinase, cAMP-dependent, catalytic, beta	PRKACB	PRKACB	P22694	P22694;Q14VH1;Q5T1L3;Q5T1K6;Q5T1K7;A6NJF4;Q5T1K5;Q96B09;Q5T1L0;Q5T1L1;Q5T1K9;Q5T1K8	ENSG00000142875	NP_891993;NP_002722;NP_997461	46.235	0.94662	0.49547	2	8687200	0	0
IPI00789551;IPI00017297;IPI00470923;IPI00740968	Uncharacterized protein MATR3;Matrin-3	MATR3	MATR3;KIAA0723	A8MXP9	A8MXP9;P43243;Q5CZA7;Q68D11;Q9H4N1	ENSG00000015479	NP_061322;NP_954659	99.966	0.94578	0.49698	42	1626100000	MATR3	0
IPI00029561;IPI00103509;IPI00555877	NADH dehydrogenase [ubiquinone] 1 alpha subcomplex subunit 10, mitochondrial precursor;NADH-ubiquinone oxidoreductase 42 kDa subunit;Complex I-42kD;CI-42kD;NDUFA10 protein;NADH dehydrogenase (Ubiquinone) 1 alpha subcomplex, 10, 42kDa, isoform CRA_c;NADH dehydrogenase (Ubiquinone) 1 alpha subcomplex, 10, 42kDa variant	NDUFA10	NDUFA10;hCG_20530	O95299	O95299;A8K413;Q53QE8;Q53SW4;Q7Z518;Q8N1B9;Q8WXC9;Q59FM0	ENSG00000130414	NP_004535	40.75	0.94529	0.49786	5	158010000	0	0
IPI00140420	Staphylococcal nuclease domain-containing protein 1;p100 co-activator;100 kDa coactivator;EBNA2 coactivator p100;Tudor domain-containing protein 11	SND1	SND1;TDRD11	Q7KZF4	Q7KZF4;Q59FF0;Q86UF7	ENSG00000197157	NP_055205	102	0.94499	0.4984	90	1736900000	0	0
IPI00025366;IPI00793839;IPI00383539;IPI00795080;IPI00791780;IPI00791211;IPI00795682;IPI00796979;IPI00797757;IPI00792509	Citrate synthase, mitochondrial precursor;Citrate synthase	CS	CS	O75390	O75390;Q0QEL2	ENSG00000062485	NP_004068;NP_938083	51.712	0.94461	0.49908	2	57347000	0	0
IPI00872940;IPI00219156;IPI00794121;IPI00790695;IPI00794745	Uncharacterized protein RPL30;60S ribosomal protein L30	RPL30	RPL30	A8MYX5	A8MYX5;P62888	ENSG00000156482	NP_000980	12.893	0.9441	0.5	21	108310000	RPL30	0
IPI00426640;IPI00738524;IPI00787152;IPI00788275;IPI00788044;IPI00738762;IPI00787271;IPI00788276;IPI00788028;IPI00787682;IPI00787458;IPI00787767;IPI00741368;IPI00869156	TFIIH basal transcription factor complex p44 subunit;Basic transcription factor 2 44 kDa subunit;BTF2-p44;General transcription factor IIH polypeptide 2;General transcription factor IIH, polypeptide 2, 44kDa-like;Uncharacterized protein ENSP00000370105;LOC728340 protein;LOC730394 protein	GTF2H2	GTF2H2;BTF2P44;LOC730394;LOC728340	Q13888	Q13888;A8K8J6;Q86U80;Q6P1K8;A6NC45;A6NED9	ENSG00000145736;ENSG00000183474	NP_001506;NP_001035955;NP_001092198;XP_001127024;XP_001127036;XP_001127054;XP_001127067;XP_001127085;XP_001130279;XP_001130283;XP_001130293;XP_001130305;XP_001127012;XP_001130269;XP_001126940;XP_001130218;XP_001130670;NP_001092199;XP_001130651;XP_001130662;XP_001127003;XP_001130264;XP_001126987;XP_001130639;XP_001130621;XP_001130259;XP_001126890;XP_001126914;XP_001126931;XP_001130168;XP_001130198…	44.419	0.94378	0.49961	11	29621000	0	0
IPI00514053;IPI00298520;IPI00439944	Coatomer subunit delta;Delta-coat protein;Delta-COP;Archain;Putative uncharacterized protein DKFZp686M09245	ARCN1	ARCN1;COPD;DKFZp686M09245	P48444	P48444;Q6MZV5	ENSG00000095139	NP_001646	57.21	0.94365	0.49945	16	44332000	0	0
IPI00019912;IPI00847995	Peroxisomal multifunctional enzyme type 2;MFE-2;D-bifunctional protein;DBP;17-beta-hydroxysteroid dehydrogenase 4;17-beta-HSD 4;D-3-hydroxyacyl-CoA dehydratase;3-alpha,7-alpha,12-alpha-trihydroxy-5-beta-cholest-24-enoyl-CoA hydratase;3-hydroxyacyl-CoA dehydrogenase;Hydroxysteroid (17-beta) dehydrogenase 4 variant	HSD17B4	HSD17B4;EDH17B4	P51659	P51659;Q59H27;Q9UBA4	ENSG00000133835	NP_000405	79.685	0.94359	0.49937	17	45908000	HSD17B4	0
IPI00215719	60S ribosomal protein L18	RPL18	RPL18	Q07020	Q07020;Q0QEW2	ENSG00000063177	NP_000970	21.634	0.94294	0.49857	21	266730000	0	0
IPI00005740	Neighbor of COX4	COX4NB	COX4NB;C16orf4;COX4AL;NOC4	O43402	O43402;Q53Y03	ENSG00000131148	NP_006058	23.773	0.94287	0.49849	3	1537000	0	0
IPI00030702;IPI00792971	Isocitrate dehydrogenase [NAD] subunit alpha, mitochondrial precursor;Isocitric dehydrogenase;NAD(+)-specific ICDH	IDH3A	IDH3A	P50213	P50213;Q53GF8	ENSG00000166411	NP_005521	39.591	0.94269	0.49827	2	3303700	0	0
IPI00646361;IPI00183294;IPI00465191	KIAA0023 protein;Uncharacterized protein NUP214;Nuclear pore complex protein Nup214;Nucleoporin Nup214;214 kDa nucleoporin;Protein CAN;Nucleoporin 214kDa	KIAA0023	KIAA0023;NUP214;CAIN;CAN;RP11-544A12.7-003	A6NFQ0	A6NFQ0;Q15010;P35658;Q3KQZ0;Q5JUP7;Q75R47;Q86XD3;Q5JUP9;Q7Z3C4	ENSG00000126883	NP_005076	215.7	0.94263	0.49819	3	16913000	0	0
IPI00009629	CMP-N-acetylneuraminate-beta-galactosamide-alpha-2,3-sialyltransferase;Beta-galactoside alpha-2,3-sialyltransferase;Alpha 2,3-ST;Gal-NAc6S;Gal-beta-1,3-GalNAc-alpha-2,3-sialyltransferase;ST3GalIA;ST3O;ST3GalA.1;SIAT4-A;ST3Gal I;SIATFL	ST3GAL1	ST3GAL1;SIAT4;SIAT4A	Q11201	Q11201	ENSG00000008513	NP_003024;NP_775479	39.075	0.94249	0.49801	2	696050	0	0
IPI00294739;IPI00553034	SAM domain and HD domain-containing protein 1;Dendritic cell-derived IFNG-induced protein;DCIP;Monocyte protein 5;MOP-5	SAMHD1	SAMHD1;MOP5	Q9Y3Z3	Q9Y3Z3;Q59H15;Q8N491	ENSG00000101347	NP_056289	72.2	0.94213	0.49757	6	11047000	0	0
IPI00170877;IPI00376448	Uncharacterized protein MRPL10;Mitochondrial ribosomal protein L10, isoform CRA_b;39S ribosomal protein L10, mitochondrial precursor;L10mt;MRP-L10	MRPL10	MRPL10;hCG_29363	A6NGJ4	A6NGJ4;Q7Z7H8	ENSG00000159111	NP_683685;NP_660298	30.307	0.94197	0.49737	3	19104000	0	0
IPI00033143	Eukaryotic translation initiation factor 3 subunit K;Eukaryotic translation initiation factor 3 subunit 12;eIF-3 p25;eIF-3 p28;eIF3k;Muscle-specific gene M9 protein;PLAC-24	EIF3K	EIF3K;EIF3S12;ARG134;HSPC029;MSTP001;PTD001	Q9UBQ5	Q9UBQ5;A8K0I9	ENSG00000178982	NP_037366	25.059	0.94093	0.49609	8	84166000	0	0
IPI00478410;IPI00395769	ATP synthase subunit gamma, mitochondrial precursor	ATP5C1	ATP5C1;ATP5C;ATP5CL1	P36542	P36542;Q6I9V2;Q8TAS0;A8KA31	ENSG00000165629	NP_001001973;NP_005165	32.996	0.94021	0.49519	48	997440000	0	0
IPI00174976;IPI00604495	MAGUK p55 subfamily member 5	MPP5	MPP5	Q8N3R9	Q8N3R9;A1L380;A8K5C5;Q4VBP4;Q658X5	ENSG00000072415	NP_071919	77.293	0.93983	0.49473	3	415700	0	0
IPI00302837;IPI00515120;IPI00642142	Threonine aspartase 1;Taspase-1;Threonine aspartase subunit alpha;Threonine aspartase subunit beta	TASP1	TASP1;C20orf13	Q9H6P5	Q9H6P5;Q5TDU7	ENSG00000089123	NP_060184	44.455	0.93921	0.49396	2	1269500	0	0
IPI00031397;IPI00029737;IPI00219897	Long-chain-fatty-acid--CoA ligase 3;Long-chain acyl-CoA synthetase 3;LACS 3	ACSL3	ACSL3;ACS3;FACL3;LACS3	O95573	O95573;Q6PIM8	ENSG00000123983	NP_004448;NP_976251	80.419	0.93873	0.49337	4	7919400	0	0
IPI00300371;IPI00828110;IPI00179138	Splicing factor 3B subunit 3;Spliceosome-associated protein 130;SAP 130;SF3b130;Pre-mRNA-splicing factor SF3b 130 kDa subunit;STAF130	SF3B3	SF3B3;KIAA0017;SAP130	Q15393	Q15393;A8K6V3	ENSG00000189091	NP_036558	135.58	0.9387	0.49332	40	951340000	0	0
IPI00456969;IPI00440177	Dynein heavy chain 1, cytoplasmic 1;Cytoplasmic dynein heavy chain 1;Dynein heavy chain, cytosolic	DYNC1H1	DYNC1H1;DHC1;DNCH1;DNCL;DNECL;DYHC;KIAA0325	Q14204	Q14204;Q92862;Q9NRC3	ENSG00000197102	NP_001367	532.4	0.93859	0.49318	67	422480000	0	0
IPI00216457;IPI00339274	Histone H2A type 2-A;H2A.2;H2A/o;Histone H2A type 2-C;H2A-GL101;H2A/q	HIST2H2AA3	HIST2H2AA3;H2AFO;HIST2H2AA;HIST2H2AA4;HIST2H2AC;H2AFQ	Q6FI13	Q6FI13;Q16777	ENSG00000183558;ENSG00000203812;ENSG00000184260	NP_001035807;NP_003507;NP_003508	14.095	0.93847	0.49304	38	4084800000	0	0
IPI00550882;IPI00376503;IPI00793698;IPI00260769;IPI00873061	Pyrroline-5-carboxylate reductase 1;P5CR 1;P5C reductase 1;Pyrroline-5-carboxylate reductase;Putative uncharacterized protein	PYCR1	PYCR1;hCG_38803	P32322	P32322;Q2TU78;Q8TBX0;A6NFM2;Q9HBQ4	ENSG00000183010	NP_008838;NP_722546	33.36	0.93683	0.491	37	128710000	0	0
IPI00871695;IPI00020021	Protein DEK	DEK	DEK	P35659	P35659	ENSG00000124795	NP_003463	48.025	0.93637	0.49043	8	11374000	0	0
IPI00645172;IPI00873027;IPI00867692	Novel protein containing a carbohydrate kinase domain;Putative uncharacterized protein FLJ10769;Putative uncharacterized protein	FLJ10769	FLJ10769;RP11-90L1.3-001;hCG_32552	Q5T9X3	Q5T9X3;Q8IW45;Q9H7W1;Q9NVF5;O95333	ENSG00000213995	NP_060680	41.36	0.93633	0.49038	2	1899900	0	0
REV_IPI00220628;REV_IPI00019223;REV_IPI00220624;REV_IPI00220625;REV_IPI00220627;REV_IPI00793082	A-kinase anchor protein 9;Protein kinase A-anchoring protein 9;PRKA9;A-kinase anchor protein 450 kDa;AKAP 450;A-kinase anchor protein 350 kDa;AKAP 350;hgAKAP 350;AKAP 120-like protein;Protein hyperion;Protein yotiao;Centrosome- and Golgi-localized PKN-associated protein;CG-NAP	AKAP9	AKAP9;AKAP350;AKAP450;KIAA0803	Q99996	Q99996;A4D1F0;A4D1F2;A4D1F4;Q5IBP5;Q6PJH3;Q5GIA7;Q8IW64	ENSG00000127914	NP_671700;NP_005742;NP_671714	455.42	0.93594	0.4899	4	1317900	0	0
IPI00024661	Protein transport protein Sec24C;SEC24-related protein C	SEC24C	SEC24C;KIAA0079	P53992	P53992;A6NM09	ENSG00000176986	NP_004913;NP_940999	118.31	0.93572	0.48962	14	81107000	0	0
IPI00027009;IPI00221111	Protein kinase C and casein kinase substrate in neurons protein 2	PACSIN2	PACSIN2	Q9UNF0	Q9UNF0;Q6FIA3	ENSG00000100266	NP_009160	55.738	0.9356	0.48948	9	13676000	0	0
IPI00167638;IPI00217526;IPI00791894;IPI00792449;IPI00552355	GTP-binding protein 10;Protein obg homolog 2;ObgH2	GTPBP10	GTPBP10;OBGH2;UG0751c10	A4D1E9	A4D1E9	ENSG00000105793	NP_149098;NP_001036182	42.932	0.93513	0.48889	2	5835100	0	0
IPI00299573;IPI00479315;IPI00397676;IPI00642454;IPI00871522;IPI00075558;IPI00873801;IPI00747695	60S ribosomal protein L7a;Surfeit locus protein 3;PLA-X polypeptide;Uncharacterized protein ENSP00000372524;Ribosomal protein L7a	RPL7A	RPL7A;SURF-3;SURF3;RP11-244N20.10-005	P62424	P62424;Q5T8U4;A6NH86;A6NH90;Q5T8U2;Q9BY74	ENSG00000148303;ENSG00000175886	NP_000963;XP_371115;XP_938407;XP_943274	29.995	0.93463	0.48826	31	251560000	0	0
IPI00646721;IPI00003965	Ubiquitin carboxyl-terminal hydrolase;Ubiquitin carboxyl-terminal hydrolase 7;Ubiquitin thioesterase 7;Ubiquitin-specific-processing protease 7;Deubiquitinating enzyme 7;Herpesvirus-associated ubiquitin-specific protease	USP7	USP7;hCG_1811872;HAUSP	A6NMY8	A6NMY8;Q6U8A4;Q93009	ENSG00000187555	NP_003461	126.27	0.93426	0.4878	31	545870000	0	0
IPI00218319;IPI00479185;IPI00642042;IPI00382894;IPI00477649;IPI00218320;IPI00854592;IPI00183968;IPI00645055;IPI00643370;IPI00647245;IPI00749440;IPI00844078;IPI00640264;IPI00455401	Tropomyosin alpha-3 chain;Tropomyosin-3;Tropomyosin gamma;hTM5;Tropomyosin 3;Uncharacterized protein ENSP00000340627;Tropomyosin 3, isoform CRA_b;Uncharacterized protein ENSP00000344759	TPM3	TPM3;RP11-205M9.1-009;DKFZp686J1372;RP11-205M9.1-006;hCG_1997142;RP11-205M9.1-010;RP11-205M9.1-005	P06753	P06753;Q2QD06;Q5VU66;A6NJL0;Q5HYB6;Q5VU59;Q5VU58;Q8TCG3;A6NL28;Q5VU72;Q5VU61;Q6LDX7;Q8NAG3;Q8NI98;Q5VU71	ENSG00000143549;ENSG00000187536;ENSG00000214869	NP_705935;NP_001036816;NP_001036818;NP_001036817;NP_689476	29.032	0.93386	0.48731	2	2451200	0	0
IPI00034049;IPI00399170	Regulator of nonsense transcripts 1;ATP-dependent helicase RENT1;Nonsense mRNA reducing factor 1;NORF1;Up-frameshift suppressor 1 homolog;hUpf1	UPF1	UPF1;KIAA0221;RENT1	Q92900	Q92900;O60385	ENSG00000005007	NP_002902	124.34	0.93311	0.48637	24	320020000	0	0
IPI00020472;IPI00607849;IPI00789434;IPI00790620	Transmembrane protein 111	TMEM111	TMEM111	Q9P0I2	Q9P0I2	ENSG00000125037	NP_060917	29.952	0.93302	0.48626	4	4248400	0	0
IPI00848276;IPI00479893	Uncharacterized protein C10orf18	C10orf18	C10orf18;KIAA2006	Q5VWN6	Q5VWN6;Q6IPC8	ENSG00000108021	NP_060252	268.84	0.93293	0.48614	2	1752000	0	0
IPI00290460	Eukaryotic translation initiation factor 3 subunit G;Eukaryotic translation initiation factor 3 subunit 4;eIF-3-delta;eIF3 p44;eIF-3 RNA-binding subunit;eIF3 p42;eIF3g	EIF3G	EIF3G;EIF3S4	O75821	O75821;A8K5K5;Q6IAM0	ENSG00000130811	NP_003746	35.611	0.93149	0.48435	5	15570000	0	0
IPI00719040;IPI00300990;IPI00470438;IPI00644245	Uncharacterized protein C1orf77;Chromosome 1 open reading frame 77	C1orf77	C1orf77;HT031;PP7704;RP1-178F15.2-002	Q9Y3Y2	Q9Y3Y2;Q0VAQ8;Q5T7Y7;Q5T7Y9	ENSG00000160679	NP_056422	26.524	0.93145	0.4843	11	16906000	0	0
IPI00797162	Ensconsin;Microtubule-associated protein 7;Epithelial microtubule-associated protein of 115 kDa;E-MAP-115	MAP7	MAP7	Q14244	Q14244	ENSG00000135525		79.975	0.93089	0.4836	5	7450800	0	0
IPI00013290;IPI00645387;IPI00556063;IPI00007063	Hepatoma-derived growth factor-related protein 2;HRP-2;Hepatoma-derived growth factor 2;Hepatoma-derived growth factor-related protein 2 isoform 1 variant	HDGFRP2	HDGFRP2;HDGF2;UNQ785/PRO1604	Q7Z4V5	Q7Z4V5;Q96GI5;Q9BW08;Q59H67	ENSG00000167674	NP_001001520;NP_116020	74.815	0.93074	0.48341	4	19242000	0	0
IPI00002922;IPI00640917;IPI00218132;IPI00020873	F-box-like/WD repeat-containing protein TBL1XR1;Transducin beta-like 1X-related protein 1;Nuclear receptor corepressor/HDAC3 complex subunit TBLR1;TBL1-related protein 1;cDNA FLJ76323, highly similar to Homo sapiens transducin (beta)-like 1X-linked, mRNA;F-box-like/WD repeat-containing protein TBL1X;Transducin beta-like 1X protein;Transducin-beta-like 1, X-linked;SMAP55;F-box-like/WD repeat-conta…	TBL1XR1	TBL1XR1;IRA1;TBLR1;TBL1X;TBL1;TBL1Y	Q9BZK7	Q9BZK7;A8K044;A8K4J7;O60907;Q59F53;Q9BQ87;A1L4B3	ENSG00000177565;ENSG00000101849;ENSG00000092377	NP_078941;NP_005638;NP_150600;NP_599020;NP_599021	55.594	0.9303	0.48286	2	352960	0	0
IPI00019502;IPI00395772;IPI00742780;IPI00556012;IPI00642716;IPI00794080;IPI00007856;IPI00298301;IPI00025879;IPI00007858;IPI00302329	Myosin-9;Myosin heavy chain 9;Myosin heavy chain, non-muscle IIa;Non-muscle myosin heavy chain IIa;NMMHC II-a;NMMHC-IIA;Cellular myosin heavy chain, type A;Non-muscle myosin heavy chain-A;NMMHC-A;Non-muscle myosin heavy chain	MYH9	MYH9	P35579	P35579;A8K6E4;Q60FE2;Q86XU5;Q99529;Q2PS10;Q86T83;Q9UMJ0	ENSG00000100345	NP_002464	226.53	0.93021	0.48275	92	1222000000	0	0
IPI00304596;IPI00644848;IPI00645010;IPI00645966;IPI00646520;IPI00647641	Non-POU domain-containing octamer-binding protein;NonO protein;54 kDa nuclear RNA- and DNA-binding protein;p54(nrb);p54nrb;55 kDa nuclear protein;NMT55;DNA-binding p52/p100 complex, 52 kDa subunit	NONO	NONO;NRB54	Q15233	Q15233;A8K525	ENSG00000147140	NP_031389	54.231	0.93015	0.48268	47	811990000	NONO	NONO
IPI00220609;IPI00185533;IPI00646212	Nucleoporin SEH1-like;SEC13-like protein	SEH1L	SEH1L;SEC13L;SEH1	Q96EE3	Q96EE3;A8K5B1	ENSG00000085415	NP_001013455;NP_112493	46.578	0.93011	0.48262	4	11864000	0	0
IPI00514340;IPI00479432;IPI00604631;IPI00409639;IPI00384061	Putative methyltransferase KIAA0859	KIAA0859	KIAA0859;CGI-01	Q8N6R0	Q8N6R0;A8K6S5;A6NFK0	ENSG00000010165	NP_057019;NP_055770;NP_001007240	78.767	0.9293	0.48161	3	2535200	0	0
IPI00297572;IPI00796835	Intron-binding protein aquarius;Intron-binding protein of 160 kDa;IBP160	AQR	AQR;KIAA0560	O60306	O60306;A5YKK3;A8K6F0	ENSG00000021776	NP_055506	171.38	0.92906	0.48131	11	103800000	0	0
IPI00791086;IPI00006181;IPI00789582;IPI00788906;IPI00797054;IPI00790420	Uncharacterized protein EIF3D;Eukaryotic translation initiation factor 3 subunit D;Eukaryotic translation initiation factor 3 subunit 7;eIF-3-zeta;eIF3 p66;eIF3d	EIF3D	EIF3D;EIF3S7	A8MWD3	A8MWD3;O15371	ENSG00000100353	NP_003744	63.902	0.92892	0.48114	17	230650000	0	0
IPI00292671;IPI00216815;IPI00216816;IPI00787900	DNA topoisomerase 3-beta-1;DNA topoisomerase III beta-1	TOP3B	TOP3B;TOP3B1	O95985	O95985;A8K4N2	ENSG00000100038	NP_003926	96.661	0.92879	0.48097	14	84026000	0	0
IPI00016676;IPI00868750	Mitochondrial import receptor subunit TOM20 homolog;Mitochondrial 20 kDa outer membrane protein;Outer mitochondrial membrane receptor Tom20	TOMM20	TOMM20;KIAA0016	Q15388	Q15388;A8K195;Q6IBT4	ENSG00000173726	NP_055580	16.298	0.92874	0.48091	7	322890000	0	0
IPI00797001;IPI00335168;IPI00789605;IPI00796366;IPI00413922;IPI00795576;IPI00793089;IPI00798265;IPI00797626;IPI00796500;IPI00795944;IPI00798146;IPI00027255;IPI00101961;IPI00792530	Myosin light polypeptide 6;Smooth muscle and nonmuscle myosin light chain alkali 6;Myosin light chain alkali 3;Myosin light chain 3;MLC-3;LC17;MYL6 protein	MYL6	MYL6	P60660	P60660;A6NHK1;Q561V9;Q6IBG5	ENSG00000092841	NP_066299;NP_524147	18.499	0.92857	0.4807	11	28742000	0	0
IPI00007309;IPI00514314;IPI00514206;IPI00640747;IPI00787101;IPI00868709;IPI00645653	Mitochondrial import inner membrane translocase subunit Tim23;Translocase of inner mitochondrial membrane 23 homolog B;Yeast	TIMM23	TIMM23;TIM23;TIMM23B;RP11-592B15.7-001;RP11-592B15.7-002	O14925	O14925;Q53FF8;Q5T1E6;Q6P5S5;Q5T1E4;Q5T1E5;Q5SRD1;Q5SRD2	ENSG00000138297;ENSG00000204152	NP_006318;XP_933207	21.943	0.92854	0.48066	2	20781000	0	0
IPI00396015;IPI00011569;IPI00793409;IPI00847501;IPI00396018;IPI00872885;IPI00013003;IPI00157056;IPI00554642;IPI00784373;IPI00749386;IPI00792606;IPI00848209;IPI00472339;IPI00796157;IPI00793750;IPI00796495	Acetyl-CoA carboxylase 1;ACC-alpha;Biotin carboxylase	ACACA	ACACA;ACAC;ACC1;ACCA	Q13085	Q13085;Q59FY4;Q7Z5W8	ENSG00000132142	NP_942131;NP_942133;NP_942136;NP_942134;NP_942135	270	0.92807	0.48008	45	316060000	0	0
IPI00009328	Eukaryotic initiation factor 4A-III;Eukaryotic translation initiation factor 4A isoform 3;ATP-dependent RNA helicase eIF4A-3;ATP-dependent RNA helicase DDX48;DEAD box protein 48;Eukaryotic initiation factor 4A-like NUK-34;Nuclear matrix protein 265;hNMP 265	EIF4A3	EIF4A3;DDX48;KIAA0111	P38919	P38919;Q6IBQ2	ENSG00000141543	NP_055555	46.871	0.92776	0.47969	19	78709000	0	0
IPI00010746;IPI00794618	Phosphatidylserine synthase 1;PtdSer synthase 1;PSS-1;Serine-exchange enzyme I;PTDSS1 protein	PTDSS1	PTDSS1;KIAA0024;PSSA	P48651	P48651;A8KAH1;Q9BSY0;Q9BUQ5	ENSG00000156471	NP_055569	55.527	0.92772	0.47964	2	6228100	0	0
IPI00031804;IPI00294779;IPI00871813	Voltage-dependent anion-selective channel protein 3;VDAC-3;hVDAC3;Outer mitochondrial membrane protein porin 3	VDAC3	VDAC3	Q9Y277	Q9Y277	ENSG00000078668	NP_005653	30.658	0.9274	0.47924	18	95241000	VDAC3	0
IPI00747053	TFIIH basal transcription factor complex helicase XPB subunit;Basic transcription factor 2 89 kDa subunit;BTF2-p89;TFIIH 89 kDa subunit;DNA-repair protein complementing XP-B cells;Xeroderma pigmentosum group B-complementing protein;DNA excision repair protein ERCC-3	ERCC3	ERCC3;XPB;XPBC	P19447	P19447;A6NIP7;A8K359;Q53HW5;Q53QM0	ENSG00000163161	NP_000113	89.462	0.92701	0.47874	11	58395000	0	0
IPI00024425;IPI00001516;IPI00218806	Putative eukaryotic translation initiation factor 3 subunit;eIF-3	KIAA0664	KIAA0664	O75153	O75153;A6NJN4	ENSG00000132361	NP_056044	146.82	0.92683	0.47851	3	18004000	0	0
IPI00005908;IPI00442897;IPI00796841	ADAMTS-1 precursor;A disintegrin and metalloproteinase with thrombospondin motifs 1;ADAM-TS 1;ADAM-TS1;METH-1	ADAMTS1	ADAMTS1;KIAA1346;METH1	Q9UHI8	Q9UHI8;Q5HYL0;Q8NE26	ENSG00000154734	NP_008919	105.36	0.92648	0.47808	2	2922300	0	0
IPI00220102;IPI00015948;IPI00874105;IPI00024523;IPI00556073;IPI00098523;IPI00169308	DnaJ homolog subfamily B member 2;Heat shock 40 kDa protein 3;DnaJ protein homolog 1;HSJ-1	DNAJB2	DNAJB2;HSJ1;HSPF3	P25686	P25686;A8K0R1;Q53QD7;A8K9P6	ENSG00000135924	NP_006727;NP_001034639	35.58	0.92645	0.47804	2	973650	0	0
IPI00219097	High mobility group protein B2;High mobility group protein 2;HMG-2	HMGB2	HMGB2;HMG2	P26583	P26583;Q5U071	ENSG00000164104	NP_002120	24.033	0.9257	0.4771	38	155870000	0	HMGB2
IPI00301323;IPI00657846;IPI00555700	ATP-dependent RNA helicase DDX18;DEAD box protein 18;Myc-regulated DEAD box protein;MrDb	DDX18	DDX18	Q9NVP1	Q9NVP1;Q4ZG72;Q53TI6;Q8N254	ENSG00000088205	NP_006764	75.406	0.92531	0.47661	5	59011000	0	0
IPI00856008;IPI00176824;IPI00295621;IPI00796647	HIG1 domain family member 1A;Hypoxia-inducible gene 1 protein	HIGD1A	HIGD1A;HIG1;HSPC010	A6NFL6	A6NFL6;Q9Y241	ENSG00000181061	NP_001093138;NP_001093139;NP_054775	11.77	0.92529	0.47658	8	66941000	0	0
IPI00009922	SRA stem-loop-interacting RNA-binding protein, mitochondrial precursor	SLIRP	SLIRP;C14orf156;DC23;DC50;PD04872	Q9GZT3	Q9GZT3	ENSG00000119705	NP_112487	12.349	0.92475	0.47591	3	8569100	0	0
IPI00175136	Putative RNA-binding protein 15B;RNA-binding motif protein 15B	RBM15B	RBM15B	Q8NDT2	Q8NDT2;A4QPG7;Q0VA89;Q13722	ENSG00000179837	NP_037418	97.204	0.92469	0.47583	2	6647100	0	0
IPI00220301	Peroxiredoxin-6;Antioxidant protein 2;1-Cys peroxiredoxin;1-Cys PRX;Acidic calcium-independent phospholipase A2;aiPLA2;Non-selenium glutathione peroxidase;NSGPx;24 kDa protein;Liver 2D page spot 40;Red blood cells page spot 12	PRDX6	PRDX6;AOP2;KIAA0106	P30041	P30041;A4UCS6;A8JZY7	ENSG00000117592	NP_004896	25.035	0.92459	0.47571	3	4766800	0	0
IPI00017964	Small nuclear ribonucleoprotein Sm D3;snRNP core protein D3;Sm-D3	SNRPD3	SNRPD3	P62318	P62318	ENSG00000100028	NP_004166	13.916	0.92451	0.4756	22	214730000	SNRPD3	0
IPI00007752;IPI00174849;IPI00292496;IPI00514047;IPI00739915;IPI00018511;IPI00642243;IPI00398982	Tubulin beta-2C chain;Tubulin beta-2 chain	TUBB2C	TUBB2C	P68371	P68371;A2BFA2;Q8IWP6;Q8IZ29;Q8N6N5;Q96HX0	ENSG00000188229	NP_006079	49.83	0.92425	0.47528	44	589990000	0	0
IPI00658155;IPI00169413;IPI00845406	Mitochondrial 28S ribosomal protein S34;S34mt;MRP-S34	MRPS34	MRPS34	P82930	P82930;A4UCR9	ENSG00000074071	NP_076425	26.332	0.92385	0.47478	4	31292000	0	0
IPI00744772;IPI00002036;IPI00644373	28S ribosomal protein S17, mitochondrial precursor;S17mt;MRP-S17	MRPS17	MRPS17;RPMS17;HSPC011	Q9Y2R5	Q9Y2R5;Q8IY71;Q96Q59	ENSG00000154999	NP_057053	25.72	0.92346	0.47428	6	18426000	0	0
IPI00304171;IPI00059366;IPI00744148;IPI00148096	Core histone macro-H2A.1;Histone macroH2A1;mH2A1;H2A.y;H2A/y;Medulloblastoma antigen MU-MB-50.205;H2A histone family, member Y isoform 2 variant	H2AFY	H2AFY;MACROH2A1	O75367	O75367;Q59FH0	ENSG00000113648	NP_613258;NP_001035248;NP_004884;NP_613075	39.617	0.92335	0.47415	34	484890000	0	0
IPI00031612;IPI00163111;IPI00798138	Uncharacterized protein C8orf53	C8orf53	C8orf53	Q9BRU9	Q9BRU9	ENSG00000147679	NP_115710	28.43	0.92246	0.47303	3	1168000	0	0
IPI00006379	Nucleolar protein 5;Nucleolar protein NOP5;NOP58	NOL5	NOL5;NOP5;HSPC120	Q9Y2X3	Q9Y2X3	ENSG00000055044	NP_057018	59.578	0.92209	0.47256	18	306220000	0	0
IPI00738805;IPI00016568;IPI00787868	Adenylate kinase isoenzyme 4, mitochondrial;Adenylate kinase 3-like;ATP-AMP transphosphorylase	AK3L1	AK3L1;AK3;AK4;AK3L2	A6NH20	A6NH20;P27144;Q6IBH4;Q6NXQ5;Q8IUU9	ENSG00000162433	XP_933725;NP_001002921;NP_001005353;NP_037542;NP_982289;XP_001132080	25.208	0.92157	0.47191	2	6522000	0	0
IPI00290314;IPI00102997;IPI00645459;IPI00642533	ATPase WRNIP1;Werner helicase-interacting protein 1	WRNIP1	WRNIP1;WHIP	Q96S55	Q96S55	ENSG00000124535	NP_064520;NP_569079	72.132	0.92153	0.47186	2	1877900	0	0
IPI00102752;IPI00220717;IPI00220716	Putative RNA-binding protein 15;RNA-binding motif protein 15;One-twenty two protein	RBM15	RBM15;OTT	Q96T37	Q96T37;A1A693;Q3ZB86;Q59EY1;Q3ZAU1;Q4V760;Q86VW9	ENSG00000162775	NP_073605	107.19	0.92124	0.47149	5	31331000	0	0
IPI00019345;IPI00877120;IPI00015148;IPI00854833;IPI00412525;IPI00796349;IPI00816182	Ras-related protein Rap-1A precursor;GTP-binding protein smg-p21A;Ras-related protein Krev-1;C21KG;G-22K;RAP1A, member of RAS oncogene family;Ras-related protein Rap-1b precursor;GTP-binding protein smg p21B;Uncharacterized protein ENSP00000344361;Uncharacterized protein ENSP00000345280;HCG1757335;PNAS-140	RAP1A	RAP1A;KREV1;RAP1B;OK/SW-cl.11;hCG_1757335	P62834	P62834;Q5QPH6;Q5U0C3;P61224;Q502X3;Q5TZR4;A6NNR4;A6NIZ1;Q9BXV4	ENSG00000116473;ENSG00000127314;ENSG00000214405;ENSG00000176276	NP_001010935;NP_002875;NP_001010942;NP_056461;NP_001083173	20.987	0.92124	0.47149	3	20464000	0	0
IPI00784465;IPI00295081;IPI00299830;IPI00789213	Tubulin gamma-2 chain;Gamma-2-tubulin;Tubulin gamma-1 chain;Gamma-1-tubulin;Gamma-tubulin complex component 1;GCP-1	TUBG2	TUBG2;TUBG1;TUBG	A6NDI4	A6NDI4;P23258;Q53X79;Q9NRH3	ENSG00000037042;ENSG00000131462	NP_001061;NP_057521	51.005	0.92111	0.47132	3	33836000	0	0
IPI00005613;IPI00619914;IPI00619942;IPI00457142;IPI00736056;IPI00746133;IPI00871981;IPI00102851;IPI00872091	Splicing factor U2AF 35 kDa subunit;U2 auxiliary factor 35 kDa subunit;U2 snRNP auxiliary factor small subunit;Putative uncharacterized protein DKFZp313J1712;FP793;U2(RNU2) small nuclear RNA auxiliary factor 1, isoform CRA_a	U2AF1	U2AF1;U2AF35;U2AFBP;DKFZp313J1712;hCG_401287	Q01081	Q01081;Q7Z780;Q69YM7;Q701P4;Q71RF1	ENSG00000160201	NP_006749;NP_001020374;NP_001020375	27.872	0.92098	0.47116	9	44091000	U2AF1	0
IPI00470528;IPI00550032;IPI00790569;IPI00478011;IPI00062151;IPI00787203;IPI00788239;IPI00382749	60S ribosomal protein L15;Ribosomal protein L15 pseudogene 3	RPL15	RPL15;EC45;TCBAP0781;RP11-511D14.1-001	P61313	P61313;Q5U0C0;Q8N6E1;Q5T6E0;Q642I1;Q76N55;A6NLW1	ENSG00000174748;ENSG00000212802	NP_002939;XP_932648;XP_949197	24.146	0.92048	0.47052	26	827490000	0	0
IPI00102069;IPI00000495	Eukaryotic translation initiation factor 3 subunit M;eIF3m;PCI domain-containing protein 1;Fetal lung protein B5;hFL-B5	EIF3M	EIF3M;HFLB5;PCID1;GA17;PNAS-125	Q7L2H7	Q7L2H7;A8K7X4	ENSG00000149100	NP_006351	42.502	0.92028	0.47027	13	71506000	0	0
IPI00010244;IPI00219350;IPI00219351	28S ribosomal protein S11, mitochondrial precursor;S11mt;MRP-S11;Cervical cancer proto-oncogene 2 protein;HCC-2	MRPS11	MRPS11;RPMS11;HCC2	P82912	P82912;Q53FX9;Q53GJ8;Q96Q62	ENSG00000181991	NP_073750;NP_789775	20.616	0.92008	0.47002	2	832820	0	0
IPI00025717;IPI00477773	Metaxin-2;Putative uncharacterized protein MTX2	MTX2	MTX2	O75431	O75431;A8JZZ4;Q53S50;Q53SQ2;Q8IZ68	ENSG00000128654	NP_006545;NP_001006636	29.763	0.91996	0.46987	4	60190000	0	0
IPI00221093;IPI00791157;IPI00478114;IPI00743305;IPI00414603;IPI00797968;IPI00844369	40S ribosomal protein S17;Uncharacterized protein ENSP00000352682	RPS17	RPS17	P08708	P08708;A6NH77;A8MVC5	ENSG00000182774;ENSG00000184779;ENSG00000197575	NP_001012;NP_001073968;XP_001133476;XP_944575	15.55	0.91991	0.46981	20	150600000	0	0
IPI00414482;IPI00794530;IPI00807491;IPI00414481;IPI00874274;IPI00442148	General transcription factor 3C polypeptide 1;Transcription factor IIIC subunit alpha;TF3C-alpha;TFIIIC 220 kDa subunit;TFIIIC220;TFIIIC box B-binding subunit;GTF3C1 protein;Uncharacterized protein GTF3C1	GTF3C1	GTF3C1	Q12789	Q12789;Q6AWA4;Q6AHZ7;Q7Z7H4;A8MRT3	ENSG00000077235	NP_001511	241.14	0.91931	0.46905	12	20360000	0	0
IPI00456887	Heterogeneous nuclear ribonucleoprotein U-like protein 2;Scaffold-attachment factor A2;SAF-A2	HNRPUL2	HNRPUL2	Q1KMD3	Q1KMD3	ENSG00000214753	NP_001073027	85.104	0.91903	0.46869	48	796310000	0	0
IPI00021890	Estradiol 17-beta-dehydrogenase 8;Testosterone 17-beta-dehydrogenase 8;17-beta-HSD 8;17-beta-hydroxysteroid dehydrogenase 8;Protein Ke6;Ke-6	HSD17B8	HSD17B8;FABGL;HKE6;RING2	Q92506	Q92506;A6NLX7;Q5STP7	ENSG00000112474;ENSG00000204228;ENSG00000206216	NP_055049	26.973	0.9189	0.46854	3	2206100	0	0
IPI00848334;IPI00867746;IPI00010368;IPI00867529;IPI00290435;IPI00645758;IPI00296727;IPI00216113;IPI00552801	Kinesin-like protein KIF2A;Kinesin-2;HK2	KIF2A	KIF2A;KIF2;KNS2	O00139	O00139	ENSG00000068796	NP_001091981;NP_004511	84.088	0.91871	0.4683	9	34752000	0	0
IPI00019195;IPI00655699;IPI00478641	Ribonuclease P protein subunit p38;RNaseP protein p38;Ribonuclease P;38kD;RPP38	RPP38	RPP38;RP11-455B2.5;RP11-455B2.5-005;RP11-455B2.5-004	P78345	P78345;Q5VUC3;Q5VUC9	ENSG00000152464	NP_001091059;NP_006405;NP_892117	31.834	0.91727	0.46647	3	7851100	0	0
IPI00168838;IPI00874016;IPI00305759;IPI00470419	Endo-beta-N-acetylglucosaminidase;Endo-beta-N-acetylglucosaminidase, isoform CRA_d;CDNA: FLJ21865 fis, clone HEP02351	FLJ21865	FLJ21865;hCG_96430	Q8NFI3	Q8NFI3;Q8TB86;Q9H6U4	ENSG00000167280	NP_001036038	83.986	0.91726	0.46647	2	4307500	0	0
IPI00021124;IPI00738016;IPI00791151;IPI00334442;IPI00789320	NF-kappa-B inhibitor-interacting Ras-like protein 2;I-kappa-B-interacting Ras-like protein 2;Kappa B-Ras protein 2;KappaB-Ras2;Uncharacterized protein NKIRAS2	NKIRAS2	NKIRAS2;KBRAS2	Q9NYR9	Q9NYR9;A8MST8;A6NCZ5;A8MYE1	ENSG00000168256	NP_001001349;NP_060065	21.508	0.91725	0.46645	4	4268100	0	0
IPI00306380;IPI00003886;IPI00798037;IPI00796164;IPI00790249	Guanine nucleotide-binding protein-like 3;Nucleolar GTP-binding protein 3;Nucleostemin;E2-induced gene 3 protein;Novel nucleolar protein 47;NNP47	GNL3	GNL3;E2IG3;NS	Q9BVP2	Q9BVP2;Q5PU80	ENSG00000163938	NP_055181;NP_996561;NP_996562	61.996	0.91613	0.46503	14	91559000	0	0
IPI00787905		0		0			XP_001129855;XP_001132640	8.1202	0.91585	0.46467	2	464510000	0	0
IPI00297211;IPI00216046;IPI00646130;IPI00647510	SWI/SNF-related matrix-associated actin-dependent regulator of chromatin subfamily A member 5;SWI/SNF-related matrix-associated actin-dependent regulator of chromatin A5;Sucrose nonfermenting protein 2 homolog;hSNF2H	SMARCA5	SMARCA5;SNF2H;WCRF135	O60264	O60264;Q4W5G3;Q4W5H1	ENSG00000153147	NP_003592	121.9	0.91422	0.46261	74	1479300000	0	0
IPI00746351;IPI00183462	Exosome complex exonuclease RRP44;Ribosomal RNA-processing protein 44;Protein DIS3 homolog	DIS3	DIS3;KIAA1008;RRP44	Q9Y2L1	Q9Y2L1;A6NI21;Q49AG4;A6NHX1	ENSG00000083520	NP_055768	109.19	0.91393	0.46224	4	16865000	0	0
IPI00032875;IPI00455179	Electron transfer flavoprotein-ubiquinone oxidoreductase, mitochondrial precursor;ETF-QO;ETF-ubiquinone oxidoreductase;ETF dehydrogenase;Electron-transferring-flavoprotein dehydrogenase	ETFDH	ETFDH	Q16134	Q16134;A7UNU5;Q547S8	ENSG00000171503	NP_004444	68.507	0.91346	0.46165	2	1387200	0	0
IPI00061531	39S ribosomal protein L53, mitochondrial precursor;L53mt;MRP-L53	MRPL53	MRPL53	Q96EL3	Q96EL3	ENSG00000204822	NP_444278	12.107	0.9131	0.46119	2	1015800	0	0
IPI00642238;IPI00645339;IPI00744429;IPI00646486;IPI00871239;IPI00640417;IPI00448752	Heterochromatin protein 1, binding protein 3;Heterochromatin protein 1, binding protein 3, isoform CRA_c;Uncharacterized protein HP1BP3;Putative uncharacterized protein DKFZp434I0612;HP1BP3 protein	HP1BP3	HP1BP3;RP5-930J4.3-001;hCG_38870;RP5-930J4.3-005;RP5-930J4.3-002;DKFZp434I0612;RP5-930J4.3-004;RP5-930J4.3-006	A6NI71	A6NI71;A8K5D7;Q05BI0;Q5SSJ5;Q9UHY0;Q5SWC6;Q5SSJ6;Q8NDF0;Q5SWC8	ENSG00000127483	NP_057371	61.434	0.91263	0.4606	2	1942500	0	0
IPI00001091	AFG3-like protein 2;Paraplegin-like protein	AFG3L2	AFG3L2	Q9Y4W6	Q9Y4W6;Q8TA92	ENSG00000141385	NP_006787	88.583	0.91218	0.46002	13	61563000	0	0
IPI00029266;IPI00068430;IPI00071399;IPI00647942	Small nuclear ribonucleoprotein E;snRNP-E;Sm protein E;Sm-E;SmE;Small nuclear ribonucleoprotein polypeptide E-like protein 1;Uncharacterized protein SNRPE	SNRPE	SNRPE;RP11-390F4.1-001	P62304	P62304;Q5VYJ4;A6NJ54;A6NHK2	ENSG00000182004;ENSG00000182367	NP_003085;XP_001127596	10.803	0.9116	0.45928	6	150250000	0	0
IPI00334914;IPI00844404;IPI00646783	TRM1-like protein	TRM1L	TRM1L;C1orf25;MSTP070	Q7Z2T5	Q7Z2T5;Q8IWH5;Q8NC68;Q9BZQ1;Q6ZMX0	ENSG00000121486	NP_112196	81.746	0.91154	0.4592	6	53240000	0	0
IPI00418313;IPI00298788;IPI00414335;IPI00556173;IPI00298789;IPI00219330;IPI00556364	Interleukin enhancer-binding factor 3;Nuclear factor of activated T-cells 90 kDa;NF-AT-90;Double-stranded RNA-binding protein 76;DRBP76;Translational control protein 80;TCP80;Nuclear factor associated with dsRNA;NFAR;M-phase phosphoprotein 4;MPP4;Interleukin enhancer binding factor 3 isoform c variant	ILF3	ILF3;DRBF;MPHOSPH4;NF90	Q12906	Q12906;A8K590;A8K6F2;Q59GP7	ENSG00000129351	NP_036350;NP_004507;NP_703194	95.807	0.91135	0.45897	58	879020000	0	0
IPI00294728;IPI00807343	DmX-like protein 1;X-like 1 protein	DMXL1	DMXL1;XL1	Q9Y485	Q9Y485	ENSG00000172869	NP_005500	337.61	0.91106	0.45861	5	10732000	0	0
IPI00172656	UBX domain-containing protein 8;Protein ETEA	UBXD8	UBXD8;ETEA;KIAA0887	Q96CS3	Q96CS3	ENSG00000113194	NP_055428	52.623	0.91097	0.45848	5	7679000	0	0
IPI00303292	Importin subunit alpha-1;Karyopherin subunit alpha-1;SRP1-beta;RAG cohort protein 2;Nucleoprotein interactor 1;NPI-1	KPNA1	KPNA1;RCH2	P52294	P52294;Q5BKZ2;Q6IBQ9	ENSG00000114030	NP_002255	60.248	0.91081	0.45829	2	2468900	0	0
IPI00220994;IPI00514864	Core histone macro-H2A.2;Histone macroH2A2;mH2A2;H2A histone family, member Y2	H2AFY2	H2AFY2;MACROH2A2;RP11-367H5.3-002	Q9P0M6	Q9P0M6;Q9HA11;Q5SQT3	ENSG00000099284	NP_061119	40.058	0.91068	0.45811	16	11307000	0	0
IPI00024551;IPI00793489;IPI00795993;IPI00791879;IPI00791140	UPF0480 protein C15orf24 precursor	C15orf24	C15orf24;C11orf3;HT022;UNQ905/PRO1926	Q9NPA0	Q9NPA0	ENSG00000134153	NP_064539	26.47	0.91038	0.45774	5	19026000	0	0
IPI00003311	DNA-directed RNA polymerases I, II, and III subunit RPABC5;RNA polymerases I, II, and III subunit ABC5;DNA-directed RNA polymerase III subunit L;RPB10;DNA-directed RNA polymerase II 7.6 kDa polypeptide;RPB7.6	POLR2L	POLR2L	P62875	P62875;Q6FHX3	ENSG00000177700	NP_066951	7.645	0.91022	0.45754	4	12259000	0	0
IPI00005792;IPI00414963	Polyadenylate-binding protein 2;Poly(A)-binding protein 2;Poly(A)-binding protein II;PABII;Polyadenylate-binding nuclear protein 1;Nuclear poly(A)-binding protein 1	PABPN1	PABPN1;PAB2;PABP2	Q86U42	Q86U42	ENSG00000100836	NP_004634	32.749	0.90983	0.45704	6	18688000	0	0
IPI00215790;IPI00792410	60S ribosomal protein L38	RPL38	RPL38	P63173	P63173	ENSG00000172809	NP_000990;NP_001030335	8.2178	0.90953	0.45665	9	173870000	0	0
IPI00746655;IPI00022143;IPI00794186	Extended-synaptotagmin-1;E-Syt1;Membrane-bound C2 domain-containing protein;Protein FAM62A	FAM62A	FAM62A;ESYT1;KIAA0747;MBC2	Q9BSJ8	Q9BSJ8;A8K2S2;A0FGR7	ENSG00000139641	NP_056107	124	0.90912	0.45613	16	58676000	0	0
IPI00419273;IPI00549919	Cullin-4A;CUL-4A	CUL4A	CUL4A	Q13619	Q13619;A2A2W2;A8MSH7	ENSG00000139842	NP_001008895;NP_003580	87.679	0.9078	0.45445	6	8538900	CUL4A	0
IPI00872681;IPI00844076;IPI00383680;IPI00028635;IPI00552972;IPI00552146;IPI00552307	Dolichyl-diphosphooligosaccharide--protein glycosyltransferase 63 kDa subunit precursor;Ribophorin II;RPN-II;RIBIIR;Ribophorin II, isoform CRA_a;Ribophorin II, isoform CRA_d;Uncharacterized protein RPN2	RPN2	RPN2;RP3-343K2.2-003;hCG_37142;RP3-343K2.2-002	P04844	P04844;Q5JYR6;Q5JYR7;A6NKT1;Q5JYR4	ENSG00000118705	NP_002942	73.987	0.90642	0.45268	12	106700000	0	0
IPI00784154;IPI00794769;IPI00790763;IPI00076042;IPI00795445	60 kDa heat shock protein, mitochondrial precursor;Heat shock protein 60;HSP-60;Hsp60;60 kDa chaperonin;Chaperonin 60;CPN60;Mitochondrial matrix protein P1;P60 lymphocyte protein;HuCHA60	HSPD1	HSPD1;HSP60	P10809	P10809;Q53QD5	ENSG00000144381	NP_002147;NP_955472	61.054	0.90585	0.45196	63	908020000	0	0
IPI00004860	Arginyl-tRNA synthetase, cytoplasmic;Arginine--tRNA ligase;ArgRS	RARS	RARS	P54136	P54136;Q53GY4	ENSG00000113643	NP_002878	75.378	0.90541	0.4514	19	207110000	0	0
IPI00185769;IPI00220820;IPI00220819;IPI00855848	ATP-dependent DNA helicase Q5;RecQ protein-like 5;RecQ5;RECQL5 protein;RecQ protein-like 5, isoform CRA_b	RECQL5	RECQL5;RECQ5;hCG_1989322	O94762	O94762;A5YM55;Q6P4G0;Q8WYH5;Q9BSD6;Q9BW80;Q9H0B1;Q6FIC9	ENSG00000108469	NP_004250;NP_001003715;NP_001003716	108.86	0.90539	0.45138	2	5897600	0	0
IPI00166132	Vacuolar protein sorting-associated protein 52 homolog;SAC2 suppressor of actin mutations 2-like protein	VPS52	VPS52;SACM2L	Q8N1B4	Q8N1B4;O60838;Q7LA74	ENSG00000112478;ENSG00000206214;ENSG00000206286	NP_072047	82.22	0.90531	0.45127	3	4641800	0	0
IPI00301202;IPI00646719;IPI00515117;IPI00644013	Implantation-associated protein precursor;IAP;Magnesium transporter protein 1;MagT1;Novel protein;CDNA FLJ14726 fis, clone NT2RP3001727, highly similar to Rattus norvegicus implantation-associated protein (IAG2) mRNA	IAG2	IAG2;MAGT1;PSEC0084;UNQ628/PRO1244;RP11-217H1.1;RP11-217H1.1-003	Q9H0U3	Q9H0U3;Q5JTA8;Q96SP2	ENSG00000102158;ENSG00000215762	NP_115497;XP_001128660	38.036	0.90524	0.45118	5	11717000	0	0
IPI00305975;IPI00386302	Spondin-2 precursor;Mindin;Differentially expressed in cancerous and non-cancerous lung cells 1;DIL-1;FLJ00108 protein	SPON2	SPON2;DIL1;UNQ435/PRO866;FLJ00108	Q9BUD6	Q9BUD6;Q4W5N4;Q9H7I1	ENSG00000159674	NP_036577	35.844	0.9052	0.45113	8	29323000	0	0
IPI00032791;IPI00873333	Ribonuclease P protein subunit p29;hPOP4;Uncharacterized protein POP4	POP4	POP4;RPP29	O95707	O95707;Q6FHW9;A8MYC1	ENSG00000105171	NP_006618	25.424	0.90515	0.45107	2	2961900	0	0
IPI00219486;IPI00029750;IPI00847986	40S ribosomal protein S24	RPS24	RPS24	P62847	P62847;Q5T0P7;Q7Z3D1;Q5T0P8	ENSG00000138326	NP_001017;NP_148982	16.506	0.90488	0.45072	13	500420000	0	0
IPI00005826;IPI00748810;IPI00398607;IPI00455238;IPI00741971;IPI00656133;IPI00297651;IPI00470887;IPI00743206;IPI00760839;IPI00788864	Probable E3 ubiquitin-protein ligase HERC2;HECT domain and RCC1-like domain-containing protein 2	HERC2	HERC2	O95714	O95714;A8KAQ8	ENSG00000128731	NP_004658	527.47	0.9047	0.4505	3	5710900	0	0
IPI00012750;IPI00478694;IPI00872233	40S ribosomal protein S25	RPS25	RPS25	P62851	P62851;A6NL90;A6NP42;A8MW59	ENSG00000118181	NP_001019	13.742	0.90446	0.45019	10	29351000	0	0
IPI00396321	Leucine-rich repeat-containing protein 59	LRRC59	LRRC59;PRO1855	Q96AG4	Q96AG4	ENSG00000108829	NP_060979	34.93	0.90292	0.44822	12	88512000	0	0
IPI00305833;IPI00872047	Smu-1 suppressor of mec-8 and unc-52 protein homolog;Uncharacterized protein SMU1	SMU1	SMU1	Q2TAY7	Q2TAY7;A0MNN4;A8MXW4	ENSG00000122692	NP_060695	57.543	0.90228	0.4474	6	16361000	0	0
IPI00010740;IPI00216613;IPI00854846	Splicing factor, proline- and glutamine-rich;Polypyrimidine tract-binding protein-associated-splicing factor;PTB-associated-splicing factor;PSF;DNA-binding p52/p100 complex, 100 kDa subunit;100 kDa DNA-pairing protein;hPOMp100	SFPQ	SFPQ;PSF	P23246	P23246;Q5SZ71;Q6PIX2;Q86VG2;Q9BSV4	ENSG00000116560	NP_005057	76.149	0.90197	0.44701	58	1602200000	0	0
IPI00299387;IPI00791540;IPI00788861	Uncharacterized protein C3orf1;Protein M5-14	C3orf1	C3orf1;UNQ247/PRO284	Q9NPL8	Q9NPL8	ENSG00000113845	NP_057673	32.177	0.90192	0.44694	2	3797000	0	0
IPI00844214;IPI00472981;IPI00645320;IPI00789216;IPI00552222	Beta-catenin-like protein 1;Nuclear-associated protein;NAP;Testis development protein NYD-SP19	CTNNBL1	CTNNBL1;C20orf33;PP8304	Q8WYA6	Q8WYA6;Q0VAM0	ENSG00000132792	NP_110517	65.173	0.90074	0.44543	3	24646000	0	0
IPI00016572;IPI00745343	Small nuclear ribonucleoprotein G;snRNP-G;Sm protein G;Sm-G;SmG	SNRPG	SNRPG;PBSCG	P62308	P62308;Q49AN9;Q6IB86	ENSG00000143977	NP_003087	8.496	0.90062	0.44528	5	38020000	0	0
IPI00171385	Uncharacterized glycosyltransferase AGO61 precursor	AGO61	AGO61;C3orf39	Q8NAT1	Q8NAT1	ENSG00000144647	NP_116195	66.615	0.90032	0.44489	3	28768000	0	0
IPI00249304;IPI00736631;IPI00249305	Peroxisomal proliferator-activated receptor A-interacting complex 285 kDa protein;ATP-dependent helicase PRIC285;PPAR-alpha-interacting complex protein 285;PPAR-gamma DNA-binding domain-interacting protein 1;PPAR-gamma DBD-interacting protein 1;PDIP1	PRIC285	PRIC285;KIAA1769	Q9BYK8	Q9BYK8;Q3C1U4;Q49AN2;Q4VXQ0;A7E2C9	ENSG00000130589	NP_001032412;NP_208384	294.53	0.89997	0.44445	2	1399100	0	0
IPI00385495;IPI00852693;IPI00854764;IPI00442435	Putative uncharacterized protein 384D8_7;Lipase maturation factor 2;Uncharacterized protein LMF2;CDNA FLJ27308 fis, clone TMS06173	LMF2	LMF2;Em:U62317.9	Q13392	Q13392;Q9BU23;Q96C62;A6NEZ0;Q6ZNR2	ENSG00000100258	NP_149977	79.697	0.89995	0.44441	2	15918000	0	0
IPI00011937;IPI00639945;IPI00647280	Peroxiredoxin-4;Prx-IV;Thioredoxin peroxidase AO372;Thioredoxin-dependent peroxide reductase A0372;Antioxidant enzyme AOE372;AOE37-2	PRDX4	PRDX4	Q13162	Q13162	ENSG00000123131	NP_006397	30.54	0.8998	0.44422	4	4660500	0	0
IPI00013214;IPI00385434	DNA replication licensing factor MCM3;DNA polymerase alpha holoenzyme-associated protein P1;RLF subunit beta;P102 protein;P1-MCM3	MCM3	MCM3	P25205	P25205;Q53HJ4;Q8NHX6	ENSG00000112118	NP_002379	90.98	0.89859	0.44267	12	157800000	0	0
IPI00790214;IPI00029628;IPI00853306	Uncharacterized protein RCN2;Reticulocalbin-2 precursor;Calcium-binding protein ERC-55;E6-binding protein;E6BP	RCN2	RCN2;ERC55	A8MTG6	A8MTG6;Q14257;Q53XN8;A8MXP8	ENSG00000117906	NP_002893	39.139	0.8981	0.44205	6	14871000	0	0
IPI00003389	Mitochondrial ornithine transporter 1;Solute carrier family 25 member 15	SLC25A15	SLC25A15;ORNT1;SP1855	Q9Y619	Q9Y619;Q5VZD8	ENSG00000102743	NP_055067	32.736	0.89744	0.44121	3	16481000	0	0
IPI00465132;IPI00399318;IPI00399319	Coatomer subunit epsilon;Epsilon-coat protein;Epsilon-COP;Uncharacterized protein COPE;Coatomer protein complex, subunit epsilon, isoform CRA_b;Coatomer protein complex, subunit epsilon, isoform CRA_e	COPE	COPE;hCG_2001439	O14579	O14579;Q53HJ6;Q6IBB8;Q7Z4Z1;Q9UGP6;A6NKA3;A6NE29	ENSG00000105669	NP_009194;NP_955474;NP_955476	34.482	0.89688	0.44048	9	68969000	0	0
IPI00010200;IPI00872229	YTH domain-containing protein 2	YTHDC2	YTHDC2	Q9H6S0	Q9H6S0;Q6ZMY0	ENSG00000047188	NP_073739	160.25	0.89586	0.43917	26	264730000	0	0
IPI00007682;IPI00386819	Vacuolar ATP synthase catalytic subunit A;V-ATPase subunit A;Vacuolar proton pump subunit alpha;V-ATPase 69 kDa subunit;Vacuolar ATPase isoform VA68	ATP6V1A	ATP6V1A;ATP6A1;ATP6V1A1;VPP2	P38606	P38606	ENSG00000114573	NP_001681	68.303	0.89422	0.43707	3	18595000	0	0
IPI00375731;IPI00549342;IPI00844213;IPI00796605;IPI00029969	RNA-binding protein 10;RNA-binding motif protein 10;G patch domain-containing protein 9;RNA binding motif protein 10;RNA binding motif protein 10, isoform CRA_e;cDNA FLJ77202, highly similar to Homo sapiens RNA binding motif protein 10 (RBM10), transcript variant 2, mRNA;Putative uncharacterized protein DKFZp434P072	RBM10	RBM10;DXS8237E;GPATC9;GPATCH9;KIAA0122;CTD-2522E6.5-001;hCG_1811529;DKFZp434P072	P98175	P98175;Q6PKH5;Q7Z3D7;Q9BTE4;Q5JRR2;Q9BTX0;Q9NTB1	ENSG00000182872	NP_005667;NP_690595	110.34	0.89407	0.43687	4	17470000	0	0
IPI00178431;IPI00792775;IPI00792094	ATP-dependent DNA helicase Q1;DNA-dependent ATPase Q1	RECQL	RECQL;RECQL1	P46063	P46063;A8K6G2	ENSG00000004700	NP_002898;NP_116559	73.456	0.89393	0.4367	73	1228800000	0	0
IPI00019376	Septin-11	39702	2008-09-11	Q9NVA2	Q9NVA2;Q4W5G1;Q96KC0;Q9UFY9	ENSG00000138758	NP_060713	49.398	0.89337	0.43597	2	4848600	0	0
IPI00306048;IPI00178879;IPI00872092;IPI00384123;IPI00844009;IPI00787981	ATPase family AAA domain-containing protein 3B;Uncharacterized protein ATAD3B;Putative uncharacterized protein DKFZp761L1023	ATAD3B	ATAD3B;KIAA1273;DKFZp761L1023	Q5T9A4	Q5T9A4;A8K3H1;Q9H834;A8MVZ1;A6NMA2;A8MSP6;Q8N3E6	ENSG00000160072	NP_114127	72.572	0.89324	0.4358	5	64998000	0	0
IPI00783004;IPI00014897;IPI00643106;IPI00827781;IPI00643180;IPI00646955;IPI00640067	1-phosphatidylinositol-4,5-bisphosphate phosphodiesterase beta-4;Phosphoinositide phospholipase C;Phospholipase C-beta-4;PLC-beta-4;Phospholipase C, beta 4	PLCB4	PLCB4;RP4-811H13.1-006	Q15147	Q15147;Q5JYT3;Q5JZ24;Q5JYS9	ENSG00000101333	NP_000924;NP_877949	136.1	0.89296	0.43544	42	370070000	0	0
IPI00017451;IPI00470590	Splicing factor 3 subunit 1;Spliceosome-associated protein 114;SAP 114;SF3a120	SF3A1	SF3A1;SAP114	Q15459	Q15459;A6NKB7	ENSG00000099995	NP_005868;NP_001005409	88.885	0.89253	0.43489	7	50379000	0	0
IPI00181728	Brix domain-containing protein 2;Ribosome biogenesis protein Brix	BXDC2	BXDC2;BRIX	Q8TDN6	Q8TDN6;A0JLQ5;A8K0P5;Q9NUW4	ENSG00000113460	NP_060791	41.401	0.89169	0.43381	10	101010000	0	0
IPI00063404;IPI00514973;IPI00306882;IPI00513900;IPI00514808;IPI00030379;IPI00386782;IPI00513774;IPI00514001;IPI00446417	Integrator complex subunit 11;Int11;Cleavage and polyadenylation-specific factor 3-like protein;CPSF3-like protein;Protein related to CPSF subunits of 68 kDa;RC-68	CPSF3L	CPSF3L;INTS11;RC68	Q5TA45	Q5TA45;A8K5S2;A6NEN7	ENSG00000127054	NP_060341	67.662	0.89095	0.43285	3	2610000	0	0
IPI00790342;IPI00329389;IPI00867533;IPI00455427;IPI00787053;IPI00789282;IPI00790270;IPI00873135;IPI00788908;IPI00798169;IPI00739054	60S ribosomal protein L6;TAX-responsive enhancer element-binding protein 107;TAXREB107;Neoplasm-related protein C140	RPL6	RPL6;TXREB1	Q9HBB3	Q9HBB3;Q02878;Q8N5Z7;Q8TBK5	ENSG00000089009	NP_000961;NP_001019833	32.872	0.89081	0.43267	34	1536900000	0	0
IPI00549540	p21-activated protein kinase-interacting protein 1;PAK1-interacting protein 1;PAK/PLC-interacting protein 1;hPIP1;WD repeat-containing protein 84	PAK1IP1	PAK1IP1;PIP1;WDR84	Q9NWT1	Q9NWT1	ENSG00000111845	NP_060376	43.963	0.89079	0.43265	7	7934200	0	0
IPI00005492;IPI00329028;IPI00869179	WD repeat-containing protein 5;BMP2-induced 3-kb gene protein	WDR5	WDR5;BIG3	P61964	P61964	ENSG00000196363	NP_060058;NP_438172	36.588	0.89078	0.43264	5	15138000	0	0
IPI00171821;IPI00784520;IPI00797350	Histone-lysine N-methyltransferase SETMAR;SET domain and mariner transposase fusion gene-containing protein;Metnase;Hsmar1;Histone-lysine N-methyltransferase;Mariner transposase Hsmar1;SETMAR protein	SETMAR	SETMAR	Q53H47	Q53H47;Q96H41	ENSG00000170364	NP_006506	78.033	0.89028	0.43199	4	11252000	0	0
IPI00240812;IPI00845446;IPI00845459;IPI00845253	Sister chromatid cohesion protein PDS5 homolog B;Androgen-induced proliferation inhibitor;Androgen-induced prostate proliferative shutoff-associated protein AS3	PDS5B	PDS5B;APRIN;AS3;KIAA0979	Q9NTI5	Q9NTI5	ENSG00000083642	NP_055847	164.75	0.89006	0.4317	24	259120000	0	0
IPI00012382	U1 small nuclear ribonucleoprotein A;U1 snRNP protein A;U1A protein;U1-A	SNRPA	SNRPA	P09012	P09012	ENSG00000077312	NP_004587	31.279	0.89002	0.43165	6	24375000	0	0
IPI00413611;IPI00868685;IPI00787825;IPI00465141	DNA topoisomerase 1;DNA topoisomerase I	TOP1	TOP1	P11387	P11387;A8KA78;Q6NWZ5;Q6PK95;Q9BVT2	ENSG00000198900	NP_003277	90.725	0.88955	0.43104	27	383180000	0	0
IPI00007320;IPI00023205;IPI00165075	Transcription factor 25;Nuclear localized protein 1;PRO2620	TCF25	TCF25;KIAA1049;NULP1;FKSG26	Q9BQ70	Q9BQ70;Q9H384	ENSG00000141002	NP_055787	76.666	0.88743	0.42831	2	8483500	0	0
IPI00216237	60S ribosomal protein L36	RPL36	RPL36	Q9Y3U8	Q9Y3U8;Q9BYF3	ENSG00000130255	NP_056229;NP_378669	12.254	0.88734	0.4282	10	11779000	0	0
IPI00554589;IPI00027776;IPI00644434;IPI00645429	CDNA FLJ35097 fis, clone PLACE6006222, highly similar to FERROCHELATASE;Ferrochelatase, mitochondrial precursor;Protoheme ferro-lyase;Heme synthetase;Ferrochelatase	FECH	FECH	Q8NAN0	Q8NAN0;P22830;A8KA72;Q53FU1;Q5TZY0;Q7KZA3;Q8TD50	ENSG00000066926	NP_001012533;NP_000131	48.624	0.88722	0.42804	5	12263000	0	0
IPI00021954	Golgi-specific brefeldin A-resistance guanine nucleotide exchange factor 1;BFA-resistant GEF 1	GBF1	GBF1;KIAA0248	Q92538	Q92538;Q05BW6;Q149P0;Q149P1;Q504U7	ENSG00000107862	NP_004184	206.44	0.88684	0.42755	3	2778800	0	0
IPI00219155;IPI00382885;IPI00790294;IPI00744243;IPI00787975;IPI00873278;IPI00792879	60S ribosomal protein L27	RPL27	RPL27	P61353	P61353;Q8WTY3;Q6LCU2	ENSG00000131469	NP_000979	15.798	0.88633	0.42689	10	86423000	0	0
IPI00029795;IPI00218037;IPI00218041;IPI00218039	Nuclear factor 1 C-type;Nuclear factor 1/C;NF1-C;NFI-C;NF-I/C;CCAAT-box-binding transcription factor;CTF;TGGCA-binding protein	NFIC	NFIC;NFI	P08651	P08651;Q6FI30	ENSG00000141905	NP_005588	55.674	0.88466	0.42474	8	16804000	0	0
IPI00301263;IPI00011062;IPI00397498	CAD protein;Glutamine-dependent carbamoyl-phosphate synthase;Aspartate carbamoyltransferase;Dihydroorotase	CAD	CAD	P27708	P27708;Q53SY7;Q53SZ4;Q96CK3	ENSG00000084774	NP_004332	242.98	0.88456	0.42461	17	98752000	0	0
IPI00015947	DnaJ homolog subfamily B member 1;Heat shock 40 kDa protein 1;Heat shock protein 40;HSP40;DnaJ protein homolog 1;HDJ-1	DNAJB1	DNAJB1;DNAJ1;HDJ1;HSPF1	P25685	P25685;Q6FHS4;Q6FI51	ENSG00000132002	NP_006136	38.044	0.88431	0.42429	3	6173800	0	0
IPI00009822;IPI00736168;IPI00787374	Signal recognition particle 54 kDa protein;SRP54	SRP54	SRP54	P61011	P61011	ENSG00000100883	NP_003127;XP_944820	55.704	0.8842	0.42414	7	130520000	0	0
IPI00217862	U3 small nucleolar RNA-interacting protein 2;U3 small nucleolar ribonucleoprotein-associated 55 kDa protein;U3 snoRNP-associated 55 kDa protein;U3-55K;RRP9 homolog	RRP9	RRP9;RNU3IP2;U355K	O43818	O43818	ENSG00000114767	NP_004695	51.84	0.88342	0.42313	3	11506000	0	0
IPI00022827;IPI00247439	STE20-like serine/threonine-protein kinase;STE20-like kinase;STE20-related serine/threonine-protein kinase;STE20-related kinase;hSLK;Serine/threonine-protein kinase 2;CTCL tumor antigen se20-9	SLK	SLK;KIAA0204;STK2	Q9H2G2	Q9H2G2	ENSG00000065613	NP_055535	142.69	0.88278	0.4223	2	595020	0	0
IPI00027729;IPI00848174;IPI00011102;IPI00234463;IPI00556134;IPI00797824	Casein kinase I isoform epsilon;CKI-epsilon;CKIe;Casein kinase I isoform delta;CKI-delta;CKId;Casein kinase 1, delta isoform 1 variant	CSNK1E	CSNK1E;CSNK1D	P49674	P49674;Q53EZ1;Q5U045;P48730;A2I2P2;Q59FJ7	ENSG00000213923;ENSG00000141551	NP_001885;NP_689407;NP_001884;NP_620693	47.315	0.88199	0.42128	4	14752000	0	0
IPI00550995	PIH1 domain-containing protein 1;Nucleolar protein 17 homolog	PIH1D1	PIH1D1;NOP17	Q9NWS0	Q9NWS0	ENSG00000104872	NP_060386	32.363	0.88123	0.4203	3	9993400	0	0
IPI00641645;IPI00029745;IPI00163319;IPI00646660;IPI00514434;IPI00513825;IPI00470473;IPI00646731;IPI00646279;IPI00472959;IPI00749495;IPI00872790;IPI00872141;IPI00473116	Nuclear factor 1 A-type;Nuclear factor 1/A;NF1-A;NFI-A;NF-I/A;CCAAT-box-binding transcription factor;CTF;TGGCA-binding protein;Nuclear factor 1;CDNA FLJ16142 fis, clone BRAMY2035718, highly similar to NUCLEAR FACTOR 1-B;Nuclear factor 1 B-type;Nuclear factor 1/B;NF1-B;NFI-B;NF-I/B	NFIA	NFIA;KIAA1439;hCG_2032260;NFIB;RP11-280O24.2-003;hCG_1742080;RP11-280O24.2-004;RP11-280O24.2-005;RP11-280O24.2-002	A6NNY5	A6NNY5;Q5T236;Q12857;Q8TA97;A6NIH3;Q5T237;Q5T240;A6NNS6;Q5TEX1;Q5VW26;Q5VW30;Q63HM5;Q5VW29;Q5VW27;Q6ZNF9;O00712;Q5VW28;Q5W0Y9	ENSG00000162599;ENSG00000147862	NP_005586;NP_005587	58.538	0.88076	0.41969	5	6348400	0	0
IPI00097492;IPI00478631	Zinc finger protein 512;Putative uncharacterized protein DKFZp666L156	ZNF512	ZNF512;KIAA1805;DKFZp666L156	Q96ME7	Q96ME7;Q53RZ7;Q658M0;Q86XK6	ENSG00000198522	NP_115810	64.612	0.88015	0.4189	8	4159800	0	0
IPI00477494;IPI00003084	Dr1-associated corepressor;Dr1-associated protein 1;Negative co-factor 2-alpha;NC2-alpha	DRAP1	DRAP1	Q14919	Q14919	ENSG00000175550	NP_006433	23.205	0.88007	0.4188	7	437720000	0	0
IPI00796934;IPI00419919;IPI00173589;IPI00454907;IPI00792866;IPI00792336;IPI00052885;IPI00644657;IPI00402224;IPI00019208	cDNA FLJ78093, highly similar to Homo sapiens ribosomal protein L29 (RPL29), mRNA;60S ribosomal protein L29;Cell surface heparin-binding protein HIP	RPL29	RPL29	A8K0H3	A8K0H3;P47914;Q5T1D1;Q6IPI1;A6NJX3;A6NK96;A6NJU4;A6NI24;A6NGE2	ENSG00000162244	NP_000983;XP_210334;XP_942778;XP_497352;XP_943883;XP_001133762;XP_001133831;XP_944934	17.78	0.87983	0.41848	3	8602700	0	0
IPI00291525	Mitochondrial dimethyladenosine transferase 1, mitochondrial precursor;S-adenosylmethionine-6-N', N'-adenosyl(rRNA) dimethyltransferase 1;Mitochondrial 12S rRNA dimethylase 1;Mitochondrial transcription factor B1;mtTFB1;h-mtTFB1;h-mtTFB;hTFB1M	TFB1M	TFB1M;CGI-75	Q8WVM0	Q8WVM0;A8K0B9	ENSG00000029639	NP_057104	39.542	0.87958	0.41816	2	8787300	0	0
IPI00644775;IPI00015955	Exosome complex exonuclease RRP46;Ribosomal RNA-processing protein 46;Exosome component 5;p12B;Chronic myelogenous leukemia tumor antigen 28	EXOSC5	EXOSC5;CML28;RRP46	Q9NQT4	Q9NQT4	ENSG00000077348	NP_064543	28.404	0.87863	0.41693	9	130890000	0	0
IPI00183400;IPI00790374;IPI00448798;IPI00167096	Casein kinase I isoform alpha;CKI-alpha;CK1;CSNK1A1 protein;Casein kinase 1 alpha 1;Casein kinase I isoform alpha-like;CKI-alpha-like	CSNK1A1	CSNK1A1;CSNK1A1L	P48729	P48729;Q5U046;Q5U047;Q6FGA2;Q05DL3;Q71TU5;Q4JJA0;Q6PJ06;Q8N752;Q5T2N2	ENSG00000113712;ENSG00000180138	NP_001883;NP_001020276;NP_660204	38.914	0.87841	0.41665	9	196070000	0	0
IPI00016342;IPI00792578;IPI00791850;IPI00795370	Ras-related protein Rab-7a	RAB7A	RAB7A;RAB7	P51149	P51149	ENSG00000075785	NP_004628	23.489	0.87795	0.41605	3	5230600	0	0
IPI00473047;IPI00413318;IPI00792638;IPI00789402	CDNA FLJ40287 fis, clone TESTI2027909, highly similar to 5'-AMP-ACTIVATED PROTEIN KINASE, GAMMA-1 SUBUNIT;5'-AMP-activated protein kinase subunit gamma-1;AMPK gamma-1 chain;AMPKg	PRKAG1	PRKAG1	Q8N7V9	Q8N7V9;P54619	ENSG00000181929	NP_997626;NP_002724	38.532	0.87794	0.41604	7	65291000	0	0
IPI00029731;IPI00793102;IPI00735961;IPI00867504	60S ribosomal protein L35a	RPL35A	RPL35A	P18077	P18077;Q08ES9	ENSG00000182899	NP_000987;XP_946171	12.538	0.87775	0.41579	2	1850200	0	0
IPI00023860;IPI00789029;IPI00793389;IPI00791065;IPI00792742;IPI00791579;IPI00789277;IPI00796965;IPI00789562;IPI00790396;IPI00790066;IPI00789212	Nucleosome assembly protein 1-like 1;NAP-1-related protein;hNRP	NAP1L1	NAP1L1;NRP	P55209	P55209	ENSG00000187109	NP_004528;NP_631946	45.374	0.87771	0.41574	6	111520000	0	0
IPI00027178;IPI00446680	AP-1 complex subunit gamma-like 2;Gamma2-adaptin;G2ad	AP1G2	AP1G2	O75843	O75843;Q86U03;Q86U41;Q86V28	ENSG00000213983	NP_003908;NP_536806	87.116	0.87743	0.41537	3	7272400	0	0
IPI00221106;IPI00477803;IPI00445160	Splicing factor 3B subunit 2;Spliceosome-associated protein 145;SAP 145;SF3b150;Pre-mRNA-splicing factor SF3b 145 kDa subunit;Putative uncharacterized protein DKFZp781L0540	SF3B2	SF3B2;SAP145;DKFZp781L0540	Q13435	Q13435;A8K485;Q7L4T5;Q7Z627;Q9BWD2;Q7Z3K9;Q96CM6	ENSG00000087365	NP_006833	100.23	0.87724	0.41513	37	381080000	0	0
IPI00031554	ATP-dependent RNA helicase DDX50;DEAD box protein 50;Nucleolar protein Gu2;Gu-beta	DDX50	DDX50	Q9BQ39	Q9BQ39;Q53FI9;Q5VX37;Q9NTA9	ENSG00000107625	NP_076950	82.564	0.87699	0.41481	2	944350	0	0
IPI00874005		0		A8MWM8	A8MWM8			34.506	0.87666	0.41437	2	2648900	0	0
IPI00025050;IPI00397465	Tryptophanyl-tRNA synthetase, mitochondrial precursor;Tryptophan--tRNA ligase;TrpRS;(Mt)TrpRS	WARS2	WARS2	Q9UGM6	Q9UGM6	ENSG00000116874	NP_056651	40.146	0.87665	0.41437	10	208760000	0	0
IPI00433279;IPI00844250;IPI00171044;IPI00470806;IPI00178998;IPI00477650	Schlafen family member 5	SLFN5	SLFN5	Q08AF3	Q08AF3	ENSG00000166750	NP_659412	101.05	0.87539	0.41273	6	74862000	0	0
IPI00020578;IPI00872240;IPI00642252;IPI00514616;IPI00843905;IPI00181896;IPI00641521	ARAF protein;Uncharacterized protein ARAF;A-Raf proto-oncogene serine/threonine-protein kinase;A-raf-1;Proto-oncogene Pks;V-raf murine sarcoma 3611 viral oncogene homolog;Ras-binding protein DA-Raf	ARAF	ARAF;ARAF1;PKS;PKS2;RP1-230G1.1-005	A6NIT1	A6NIT1;Q96II5;P10398;Q59HC8;Q5H9B2	ENSG00000078061	NP_001645	67.925	0.87515	0.41242	3	3416400	0	0
IPI00221089	40S ribosomal protein S13	RPS13	RPS13	P62277	P62277	ENSG00000110700	NP_001008	17.222	0.87394	0.41084	12	285200000	0	0
IPI00429191	Eukaryotic peptide chain release factor subunit 1;eRF1;Eukaryotic release factor 1;TB3-1;Protein Cl1	ETF1	ETF1;ERF1;RF1;SUP45L1	P62495	P62495;Q96CG1	ENSG00000120705	NP_004721	49.03	0.87374	0.41058	7	22334000	0	0
IPI00550239	Histone H1.0;Histone H1(0);Histone H1'	H1F0	H1F0;H1FV	P07305	P07305	ENSG00000189060	NP_005309	20.863	0.87368	0.4105	5	20772000	0	0
IPI00026848	Alpha-2-macroglobulin receptor-associated protein precursor;Alpha-2-MRAP;Low density lipoprotein receptor-related protein-associated protein 1;RAP	LRPAP1	LRPAP1;A2MRAP	P30533	P30533;A8K8F6	ENSG00000163956	NP_002328	41.465	0.87245	0.40891	2	802960	0	0
IPI00032630;IPI00215953;IPI00215954;IPI00233661;IPI00180380	Protein MTO1 homolog, mitochondrial precursor	MTO1	MTO1;CGI-02	Q9Y2Z2	Q9Y2Z2;Q4G1Y7;A2A6U7	ENSG00000135297	NP_598400;NP_036255	79.963	0.87237	0.40881	5	4227700	0	0
IPI00163644;IPI00394737;IPI00873898;IPI00790135;IPI00790654	Oxysterol-binding protein-related protein 8;OSBP-related protein 8;ORP-8;Oxysterol-binding protein	OSBPL8	OSBPL8;KIAA1451;ORP8;OSBP10;DKFZp686A11164	Q9BZF1	Q9BZF1;A8K1T2;Q5HYM3;Q641R2;Q96N80;Q68D75	ENSG00000091039	NP_065892;NP_001003712	101.3	0.87235	0.40878	16	177980000	0	0
IPI00216134;IPI00384369;IPI00745267;IPI00216135;IPI00296039;IPI00000230;IPI00604537;IPI00018853;IPI00014581;IPI00455050	Alpha-tropomyosin;Tropomyosin alpha-1 chain;Tropomyosin-1;Putative uncharacterized protein DKFZp586K2222;Tropomyosin 1 (Alpha), isoform CRA_a;CDNA FLJ16459 fis, clone BRCAN2002473, moderately similar to Tropomyosin, fibroblast isoform 2;Tropomyosin 1 (Alpha), isoform CRA_f;Tropomyosin isoform;Sarcomeric tropomyosin kappa	TPM1	TPM1;C15orf13;TMSA;DKFZp586K2222;hCG_33495	O15513	O15513;Q07414;P09493;Q07413;Q1ZYL5;Q59GR8;Q7Z6L8;Q8TCG4;Q9Y427;Q6ZN40;Q15657;Q9UCI1;Q9UCI2;Q6DV89;Q6DV90	ENSG00000140416	NP_001018020;NP_001018008;NP_001018006;NP_000357;NP_001018007;NP_001018004;NP_001018005	28.747	0.87186	0.40814	2	2807900	0	0
IPI00019450;IPI00646322;IPI00646813;IPI00642416;IPI00642895;IPI00219287;IPI00760707	60 kDa SS-A/Ro ribonucleoprotein;60 kDa Ro protein;60 kDa ribonucleoprotein Ro;RoRNP;Ro 60 kDa autoantigen;TROVE domain family member 2;Sjoegren syndrome type A antigen;SS-A;Sjoegren syndrome antigen A2;TROVE domain family, member 2;TROVE domain family, member 2, isoform CRA_c;TROVE domain family, member 2, isoform CRA_e;TROVE domain family, member 2, isoform CRA_d	TROVE2	TROVE2;RO60;SSA2;RP11-101E13.3-005;hCG_41054;RP11-101E13.3-006;RP11-101E13.3-003;RP11-101E13.3-004	P10155	P10155;Q86WL3;Q5LJ99;Q5LJA0;Q86WL4;Q5LJ98;Q5LJ97	ENSG00000116747	NP_004591;NP_001035828	60.67	0.87186	0.40815	2	2568700	0	0
IPI00744889;IPI00025861;IPI00000513;IPI00747243;IPI00645614	E-cadherin;Epithelial cadherin precursor;Uvomorulin;Cadherin-1;CAM 120/80;CD324 antigen;E-Cad/CTF1;E-Cad/CTF2;E-Cad/CTF3;Cadherin 1, type 1, E-cadherin (Epithelial), isoform CRA_c	CDH1	CDH1;CDHE;UVO;hCG_28201	Q9UII7	Q9UII7;P12830;A5D8W4;A8K1U7;Q9UII8	ENSG00000039068	NP_004351	99.692	0.87154	0.40773	11	79014000	0	0
IPI00014474	A-kinase anchor protein 8;A-kinase anchor protein 95 kDa;AKAP 95	AKAP8	AKAP8;AKAP95	O43823	O43823;Q8NE02;Q9UG73	ENSG00000105127	NP_005849	76.107	0.8714	0.40755	6	17854000	0	0
IPI00220300;IPI00456013;IPI00219291;IPI00873259;IPI00719814	ATP synthase subunit f, mitochondrial;Uncharacterized protein ATP5J2	ATP5J2	ATP5J2;ATP5JL	P56134	P56134;Q53FE1;Q6IBB3;A6ND55	ENSG00000160916	NP_004880;NP_001003714;NP_001003713;NP_001034267	10.918	0.87078	0.40673	2	69915000	0	0
IPI00513791;IPI00815633;IPI00183572;IPI00815886;IPI00816106;IPI00807434;IPI00043678;IPI00797373;IPI00856108;IPI00657746;IPI00641000	Dedicator of cytokinesis protein 7	DOCK7	DOCK7;KIAA1771	Q96N67	Q96N67;A4FU72	ENSG00000116641	NP_212132	242.56	0.87056	0.40645	17	86763000	0	0
IPI00797684;IPI00184262;IPI00654821;IPI00789651;IPI00873114	RNA-binding protein 35A;RNA-binding motif protein 35A;Uncharacterized protein RBM35A	RBM35A	RBM35A	Q6NXG1	Q6NXG1;A6NHA8;A8MPX1;A8MXL9	ENSG00000104413	NP_060167;NP_001030087	75.585	0.87017	0.40594	2	284890	0	0
IPI00011454;IPI00383581;IPI00441414;IPI00747078	Neutral alpha-glucosidase AB precursor;Glucosidase II subunit alpha	GANAB	GANAB;G2AN;KIAA0088	Q14697	Q14697;A6NC20	ENSG00000089597	NP_938149;NP_938148	109.44	0.86991	0.40561	8	39196000	0	0
IPI00017376;IPI00478968;IPI00642931	Protein transport protein Sec23B;SEC23-related protein B	SEC23B	SEC23B	Q15437	Q15437;Q503A9;Q5W182	ENSG00000101310	NP_006354;NP_116780;NP_116781	86.478	0.86976	0.40541	10	74031000	0	0
IPI00004273	Probable RNA-binding protein 25;RNA-binding motif protein 25;RNA-binding region-containing protein 7;Protein S164	RBM25	RBM25;RNPC7	P49756	P49756;A0PJL9;Q16083;Q2TA72;Q5XJ17;Q6P665;Q9H6A1	ENSG00000119707	NP_067062	100.18	0.8692	0.40468	7	45835000	RBM25	0
IPI00011913	Heterogeneous nuclear ribonucleoprotein A0;hnRNP A0	HNRNPA0	HNRNPA0;HNRPA0	Q13151	Q13151;Q6IB18	ENSG00000177733	NP_006796	30.84	0.86918	0.40465	32	835880000	0	0
IPI00299904;IPI00376143;IPI00219740	DNA replication licensing factor MCM7;CDC47 homolog;P1.1-MCM3;MCM7 minichromosome maintenance deficient 7;S. cerevisiae;MCM7 minichromosome maintenance deficient 7 (S. cerevisiae), isoform CRA_a	MCM7	MCM7;CDC47;MCM2;hCG_2023614;tcag7.648	P33993	P33993;A4D2A1;A4D2A2;Q9H4N9	ENSG00000166508	NP_005907;NP_877577	81.307	0.86894	0.40434	10	19300000	0	0
IPI00470418;IPI00006957;IPI00339238	Putative uncharacterized protein DKFZp564H1664;Dehydrogenase/reductase SDR family member 7 precursor;Retinal short-chain dehydrogenase/reductase 4;retSDR4	DKFZp564H1664	DKFZp564H1664;DHRS7;DHRS7A;RETSDR4;CGI-86;UNQ285/PRO3448	Q659E8	Q659E8;Q9Y394	ENSG00000100612	NP_057113	42.458	0.86879	0.40416	2	2882000	0	0
IPI00027252;IPI00797822	Prohibitin-2;B-cell receptor-associated protein BAP37;Repressor of estrogen receptor activity;D-prohibitin	PHB2	PHB2;BAP;REA	Q99623	Q99623;Q9BXV3	ENSG00000215021	NP_009204	33.296	0.86876	0.40411	64	1666400000	0	0
IPI00386760;IPI00746642;IPI00074330	Nucleoporin NDC1;hNDC1;Transmembrane protein 48	TMEM48	TMEM48;NDC1	Q9BTX1	Q9BTX1;A6NEN1	ENSG00000058804	NP_060557	76.304	0.86817	0.40335	4	33051000	0	0
IPI00031960	DNA-directed RNA polymerase I subunit RPA1;DNA-directed RNA polymerase I largest subunit;RNA polymerase I 194 kDa subunit;RPA194;A190	POLR1A	POLR1A	O95602	O95602;Q0VG05;Q53T12;Q6GMQ2;Q96AG9;Q9H6T2	ENSG00000068654	NP_056240	194.81	0.86805	0.40318	19	103170000	0	0
IPI00014053;IPI00376117;IPI00847576	Mitochondrial import receptor subunit TOM40 homolog;Translocase of outer membrane 40 kDa subunit homolog;Protein Haymaker;p38.5	TOMM40	TOMM40;C19orf1;PEREC1;TOM40	O96008	O96008	ENSG00000130204	NP_006105	37.893	0.86803	0.40316	2	2737300	0	0
IPI00029264	Cytochrome c1, heme protein, mitochondrial precursor;Cytochrome c-1;Cytochrome b-c1 complex subunit 4;Ubiquinol-cytochrome-c reductase complex cytochrome c1 subunit;Complex III subunit 4;Complex III subunit IV	CYC1	CYC1	P08574	P08574;Q8TBT6	ENSG00000179091	NP_001907	35.39	0.86719	0.40207	14	85280000	CYC1	0
IPI00293655	ATP-dependent RNA helicase DDX1;DEAD box protein 1;DEAD box protein retinoblastoma;DBP-RB	DDX1	DDX1	Q92499	Q92499;A3RJH1	ENSG00000079785	NP_004930	82.431	0.86677	0.40152	14	178970000	0	0
IPI00719680;IPI00411453;IPI00289608;IPI00411677;IPI00413686	AP-3 complex subunit delta-1;Adapter-related protein complex 3 subunit delta-1;AP-3 complex subunit delta;Delta-adaptin	AP3D1	AP3D1;PRO0039	O14617	O14617;Q6PK82;Q9UEA9;Q9UEB0	ENSG00000065000	NP_003929;NP_001070991	136.65	0.8665	0.40117	12	41046000	0	0
IPI00100716;IPI00069750;IPI00788826;IPI00797595	Poly(U)-binding-splicing factor PUF60;60 kDa poly(U)-binding-splicing factor;FUSE-binding protein-interacting repressor;FBP-interacting repressor;Siah-binding protein 1;Siah-BP1;Ro-binding protein 1;RoBP1	PUF60	PUF60;FIR;ROBPI;SIAHBP1	Q9UHX1	Q9UHX1;A8K8K8	ENSG00000179950	NP_055096;NP_510965	58.171	0.86522	0.3995	15	68438000	0	0
IPI00024580;IPI00792499;IPI00789136;IPI00792968	Methylcrotonoyl-CoA carboxylase subunit alpha, mitochondrial precursor;3-methylcrotonyl-CoA carboxylase 1;MCCase subunit alpha;3-methylcrotonyl-CoA:carbon dioxide ligase subunit alpha;3-methylcrotonyl-CoA carboxylase biotin-containing subunit;Putative uncharacterized protein DKFZp686B20267	MCCC1	MCCC1;MCCA;DKFZp686B20267	Q96RQ3	Q96RQ3;Q68D27	ENSG00000078070	NP_064551	80.472	0.86503	0.39925	35	366080000	0	0
IPI00010810;IPI00792673	Electron transfer flavoprotein subunit alpha, mitochondrial precursor;Alpha-ETF	ETFA	ETFA	P13804	P13804;Q53XN3	ENSG00000140374	NP_000117	35.079	0.8639	0.39778	9	94807000	0	0
IPI00293434;IPI00790432;IPI00789296;IPI00868683;IPI00788736	Signal recognition particle 14 kDa protein;SRP14;18 kDa Alu RNA-binding protein	SRP14	SRP14	P37108	P37108;Q96Q14	ENSG00000140319	NP_003125	14.57	0.86365	0.39746	13	364070000	0	0
IPI00640088;IPI00010865;IPI00607865;IPI00514910	Casein kinase 2, beta polypeptide;Casein kinase 2, beta polypeptide, isoform CRA_d;Casein kinase II subunit beta;CK II beta;Phosvitin;G5a	CSNK2B	CSNK2B;DAQB-195H10.8-004;XXbac-BCX88C14.4-004;hCG_43725;CK2N;G5A;DAQB-195H10.8-002;XXbac-BCX88C14.4-002;XXbac-BPG32J3.6-002	Q5SRQ6	Q5SRQ6;P67870;A3KQ19;Q5SRQ3	ENSG00000204435;ENSG00000206300;ENSG00000206406	NP_001311	26.925	0.86317	0.39683	7	15346000	0	0
IPI00024705;IPI00401971	PDZ domain-containing protein GIPC1;RGS19-interacting protein 1;GAIP C-terminus-interacting protein;RGS-GAIP-interacting protein;Tax interaction protein 2;TIP-2	GIPC1	GIPC1;C19orf3;GIPC;RGS19IP1	O14908	O14908;A8K2I7	ENSG00000123159	NP_005707;NP_974197;NP_974199	36.049	0.86314	0.3968	2	3118800	0	0
IPI00218858;IPI00220438;IPI00218857;IPI00742188;IPI00741549	Dual specificity mitogen-activated protein kinase kinase 3;MAP kinase kinase 3;MAPKK 3;MAPK/ERK kinase 3	MAP2K3	MAP2K3;MEK3;MKK3;PRKMK3	P46734	P46734;Q53EZ9;Q6FHG1;Q6FI23	ENSG00000034152	NP_659731;NP_002747	39.94	0.86299	0.39659	5	34040000	0	0
IPI00394668;IPI00394665;IPI00760588;IPI00025057;IPI00025058	Double-stranded RNA-specific adenosine deaminase;DRADA;136 kDa double-stranded RNA-binding protein;P136;K88DSRBP;Interferon-inducible protein 4;IFI-4	ADAR	ADAR;ADAR1;DSRAD;G1P1;IFI4	P55265	P55265;Q59EC0;Q5VT72;Q5VT73;A2IBT1;A2IBT2	ENSG00000160710	NP_001102;NP_001020278;NP_056655;NP_056656	140.77	0.86297	0.39657	8	53549000	0	0
IPI00291131;IPI00792789;IPI00789696;IPI00789090	THO complex subunit 7 homolog;Ngg1-interacting factor 3-like protein 1-binding protein 1	THOC7	THOC7;NIF3L1BP1	Q6I9Y2	Q6I9Y2	ENSG00000163634	NP_079351	23.729	0.8626	0.39608	2	4720400	0	0
IPI00002214;IPI00789457;IPI00873236;IPI00798157	Importin subunit alpha-2;Karyopherin subunit alpha-2;SRP1-alpha;RAG cohort protein 1;Karyopherin alpha 2;RAG cohort 1, importin alpha 1	KPNA2	KPNA2;RCH1;SRP1	P52292	P52292;A8K7D9;Q53YE3;Q6NVW7;Q7Z726	ENSG00000182481;ENSG00000215769	NP_002257	57.861	0.86254	0.39601	3	8317600	0	0
IPI00026089;IPI00479561	Splicing factor 3B subunit 1;Spliceosome-associated protein 155;SAP 155;SF3b155;Pre-mRNA-splicing factor SF3b 155 kDa subunit	SF3B1	SF3B1;SAP155	O75533	O75533;A0JLT9;A0PJH5;A8K355;Q32Q20;Q7Z497;Q9NTB4	ENSG00000115524	NP_036565	145.81	0.86189	0.39517	68	1649800000	0	0
IPI00014424;IPI00556204	Elongation factor 1-alpha 2;EF-1-alpha-2;Elongation factor 1 A-2;eEF1A-2;Statin S1;Eukaryotic translation elongation factor 1 alpha 2 variant	EEF1A2	EEF1A2;EEF1AL;STN	Q05639	Q05639;Q59GP5	ENSG00000101210	NP_001949	50.47	0.86181	0.39505	87	440320000	0	0
IPI00158615;IPI00852671;IPI00853065	THO complex subunit 2;Tho2	THOC2	THOC2;CXorf3	Q8NI27	Q8NI27;A6NM50;Q5H9E3;Q6IN92;Q6P441	ENSG00000125676	NP_001075019;NP_065182	182.77	0.8615	0.39465	17	206970000	0	0
IPI00220045;IPI00643874;IPI00221314;IPI00018245	DNA-directed RNA polymerase III subunit RPC5;RNA polymerase III subunit C5;DNA-directed RNA polymerase III 80 kDa polypeptide	POLR3E	POLR3E;KIAA1452	Q9NVU0	Q9NVU0;Q53GZ2	ENSG00000058600	NP_060589	79.897	0.86147	0.39461	8	32178000	0	0
IPI00719351;IPI00171611;IPI00216402;IPI00419884;IPI00477080;IPI00793280;IPI00742969;IPI00874018;IPI00792719;IPI00848288	cDNA FLJ78487, highly similar to Homo sapiens H3 histone, family 3A (H3F3A), mRNA;Histone H3.2;H3/m;H3/o;Histone H3.1t;H3t;H3/t;H3/g;Histone H3-like	HIST2H3A	HIST2H3A;HIST2H3C;H3F2;H3FM;HIST3H3;H3FT	A8K4Y7	A8K4Y7;Q71DI3;A2BDF6;Q16695;Q6NXT2	ENSG00000183598;ENSG00000203811;ENSG00000203852;ENSG00000168148;ENSG00000188375	XP_497711;NP_001005464;NP_066403;NP_003484;NP_001013721	20.526	0.86134	0.39445	18	1014500000	0	0
IPI00852741;IPI00746182;IPI00795507;IPI00515103;IPI00305152;IPI00853220;IPI00445429;IPI00853290	Protein transport protein Sec31A;SEC31-related protein A;SEC31-like 1;ABP125;ABP130;Web1-like protein	SEC31A	SEC31A;KIAA0905;SEC31L1;HSPC275;HSPC334	O94979	O94979	ENSG00000138674	NP_001070675;NP_055748;NP_001070676;NP_057295;NP_001070674	134.5	0.86069	0.3936	8	22308000	0	0
IPI00419844;IPI00008612	U4/U6.U5 tri-snRNP-associated protein 2;U4/U6.U5 tri-snRNP-associated 65 kDa protein;65K;Inactive ubiquitin-specific peptidase 39;SAD1 homolog	USP39	USP39;CGI-21;HSPC332;PRO2855	Q53GS9	Q53GS9;A8K086	ENSG00000168883	NP_006581	65.38	0.85968	0.39227	8	81714000	0	0
IPI00034069	Mitochondrial dimethyladenosine transferase 2, mitochondrial precursor;S-adenosylmethionine-6-N', N'-adenosyl(rRNA) dimethyltransferase 2;Mitochondrial 12S rRNA dimethylase 2;Mitochondrial transcription factor B2;mtTFB2;h-mtTFB2;h-mtTFB;hTFB2M;Hepatitis C virus NS5A-transactivated protein 5;HCV NS5A-transactivated protein 5	TFB2M	TFB2M;NS5ATP5	Q9H5Q4	Q9H5Q4	ENSG00000162851	NP_071761	45.348	0.85963	0.39221	3	10371000	0	0
IPI00299417	THO complex subunit 5 homolog;NF2/meningioma region protein pK1.3;Placental protein 39.2	THOC5	THOC5;C22orf19;KIAA0983	Q13769	Q13769	ENSG00000100296	NP_001002877;NP_001002878;NP_001002879;NP_003669	78.535	0.85888	0.39123	9	16490000	0	0
IPI00301689	Liprin-beta-2;Protein tyrosine phosphatase receptor type f polypeptide-interacting protein-binding protein 2;PTPRF-interacting protein-binding protein 2	PPFIBP2	PPFIBP2	Q8ND30	Q8ND30;Q49AS0;Q68DV6	ENSG00000166387	NP_003612	98.443	0.85847	0.3907	3	27758000	0	0
IPI00007423;IPI00759824;IPI00647001;IPI00868801	Acidic leucine-rich nuclear phosphoprotein 32 family member B;PHAPI2 protein;Silver-stainable protein SSP29;Acidic protein rich in leucines;Acidic (Leucine-rich) nuclear phosphoprotein 32 family, member B	ANP32B	ANP32B;APRIL;PHAPI2;RP11-535C21.1-003	Q92688	Q92688;Q53F35;Q5T6W8	ENSG00000136938	NP_006392	28.787	0.85816	0.3903	7	30660000	0	0
IPI00298406;IPI00294398	Hydroxyacyl-coenzyme A dehydrogenase, mitochondrial precursor;Short chain 3-hydroxyacyl-CoA dehydrogenase;HCDH;Medium and short chain L-3-hydroxyacyl-coenzyme A dehydrogenase	HADH	HADH;HAD;HADHSC;SCHAD	Q16836	Q16836;Q4W5B4	ENSG00000138796	NP_005318	42.123	0.85757	0.38952	6	121790000	0	0
IPI00552756	Translation initiation factor IF-3, mitochondrial precursor;IF-3Mt;IF3(mt);IF-3(Mt);IF3mt	MTIF3	MTIF3;DC38	Q9H2K0	Q9H2K0	ENSG00000122033	NP_690876	31.691	0.85666	0.38834	7	12030000	0	0
IPI00019269;IPI00789452	WD repeat-containing protein 61;Meiotic recombination REC14 protein homolog	WDR61	WDR61	Q9GZS3	Q9GZS3	ENSG00000140395	NP_079510	33.58	0.85646	0.38807	5	64336000	0	0
IPI00747119;IPI00021076;IPI00334400;IPI00761037;IPI00301317;IPI00220032;IPI00816068	Putative uncharacterized protein PKP4;Plakophilin-4;p0071;Catenin-4	PKP4	PKP4	Q53TM5	Q53TM5;Q86W91;Q99569;Q4W5T8;Q6LCG8	ENSG00000144283	NP_001005476;NP_003619	127.14	0.85596	0.38742	17	234600000	0	0
IPI00876984;IPI00217957;IPI00170594;IPI00854633;IPI00867676;IPI00402750	Uncharacterized protein AHCTF1P;AT-hook-containing transcription factor 1;Embryonic large molecule derived from yolk sac	AHCTF1P	AHCTF1P;AHCTF1;ELYS;TMBS62;MSTP108	A6NP09	A6NP09;A8MSG9;Q8WYP5;A6NGM0	ENSG00000153207	NP_056261;XP_001126456	256.25	0.85566	0.38703	2	4755000	0	0
IPI00106913;IPI00788129;IPI00787453;IPI00651727;IPI00377198;IPI00152403;IPI00454647;IPI00719360;IPI00376623;IPI00376025;IPI00788113;IPI00787809;IPI00787015;IPI00829800;IPI00787121;IPI00787653	Dehydrogenase/reductase SDR family member 4;NADPH-dependent carbonyl reductase/NADP-retinol dehydrogenase;CR;PHCR;Peroxisomal short-chain alcohol dehydrogenase;NADPH-dependent retinol dehydrogenase/reductase;NDRD;SCAD-SRL;humNRDR;PSCD;Dehydrogenase/reductase SDR family member 4-like 2 precursor;NADP(H)-dependent retinol dehydrogenase A2 isoform;NADP(H)-dependent retinol dehydrogenase/reductase B2…	DHRS4	DHRS4;UNQ851/PRO1800;DHRS4L2	Q9BTZ2	Q9BTZ2;Q20CR0;Q2LE81;Q58IU4;Q71UQ6;Q6PKH6;Q6E0Y0;Q6E0Y1;Q2LC19	ENSG00000157326;ENSG00000187630	NP_066284;XP_001133116;XP_001133105;NP_932349	29.537	0.85544	0.38675	4	4668100	0	0
IPI00607818;IPI00337335;IPI00607778;IPI00607760;IPI00029818;IPI00791256	Myosin-14;Myosin heavy chain 14;Myosin heavy chain, non-muscle IIc;Non-muscle myosin heavy chain IIc;NMHC II-C;Uncharacterized protein MYH14	MYH14	MYH14;KIAA2034;FP17425	Q7Z406	Q7Z406;A1L2Z2;A8MST5	ENSG00000105357	NP_001070654;NP_079005	231.21	0.85518	0.3864	12	29755000	0	0
IPI00290439;IPI00412344;IPI00644437;IPI00871157;IPI00396412;IPI00873916;IPI00333420;IPI00640267;IPI00010067;IPI00220037;IPI00645372	Serine/threonine-protein kinase SRPK1;Serine/arginine-rich protein-specific kinase 1;SR-protein-specific kinase 1;SFRS protein kinase 1	SRPK1	SRPK1;RP3-422H11.1-003	Q96SB4	Q96SB4;A8K8B2;Q5R363	ENSG00000096063	NP_003128	92.406	0.85502	0.3862	3	4425300	0	0
IPI00029705;IPI00643633;IPI00384183;IPI00443641	Gamma-tubulin complex component 2;GCP-2;Spindle pole body protein Spc97 homolog;hSpc97;hGCP2;h103p	TUBGCP2	TUBGCP2;GCP2	Q9BSJ2	Q9BSJ2;Q53EQ3;Q5VWX7	ENSG00000130640	NP_006650	102.53	0.85468	0.38574	6	44853000	0	0
IPI00554681;IPI00412545	NADH dehydrogenase [ubiquinone] 1 alpha subcomplex subunit 5;NADH-ubiquinone oxidoreductase 13 kDa-B subunit;Complex I-13kD-B;CI-13kD-B;Complex I subunit B13;Putative uncharacterized protein DKFZp781K1356	NDUFA5	NDUFA5;DKFZp781K1356	Q16718	Q16718;Q5H9R2	ENSG00000128609	NP_004991	13.459	0.85461	0.38566	4	93881000	0	0
IPI00011107;IPI00385025;IPI00027223	Isocitrate dehydrogenase [NADP], mitochondrial precursor;Oxalosuccinate decarboxylase;IDH;NADP(+)-specific ICDH;IDP;ICD-M;Isocitrate dehydrogenase	IDH2	IDH2	P48735	P48735;Q53GL5;Q13584	ENSG00000182054	NP_002159	50.909	0.85432	0.38529	10	48205000	0	0
IPI00021978;IPI00645949	Peroxisomal membrane protein 11B;Peroxin-11B;Peroxisomal biogenesis factor 11B;PEX11beta;Pex11pbeta	PEX11B	PEX11B	O96011	O96011	ENSG00000131779	NP_003837	28.431	0.85431	0.38527	6	22712000	0	0
IPI00301936	ELAV-like protein 1;Hu-antigen R;HuR	ELAVL1	ELAVL1;HUR	Q15717	Q15717;Q53XN6	ENSG00000066044	NP_001410	36.091	0.85378	0.38457	12	97132000	0	0
IPI00167998;IPI00871233;IPI00746606;IPI00643818	Uncharacterized protein C1orf55	C1orf55	C1orf55	Q6IQ49	Q6IQ49;A8K4P3	ENSG00000143751	NP_689821	49.741	0.85366	0.38441	3	3627800	0	0
IPI00644231;IPI00550212;IPI00790459;IPI00790673	Cytoplasmic FMR1-interacting protein 1;Specifically Rac1-associated protein 1;Sra-1;p140sra-1	CYFIP1	CYFIP1;KIAA0068	Q7L576	Q7L576;A8K6D9	ENSG00000068793	NP_055423;NP_001028200	145.18	0.85328	0.38392	24	295530000	0	0
IPI00874178	Uncharacterized protein ENSP00000382346	0		A8MT80	A8MT80	ENSG00000215003		21.985	0.85233	0.38269	2	10102000	0	0
IPI00017292;IPI00219893;IPI00788993;IPI00792321	Catenin beta-1;Beta-catenin	CTNNB1	CTNNB1;CTNNB;OK/SW-cl.35;PRO2286	P35222	P35222;A8K1L7	ENSG00000168036	NP_001091679;NP_001091680;NP_001895	85.496	0.8523	0.38264	14	125830000	CTNNB1	CTNNB1
IPI00031023;IPI00555570	Protein flightless-1 homolog;Flightless I homolog variant	FLII	FLII;FLIL	Q13045	Q13045;Q59H95	ENSG00000177731	NP_002009	144.75	0.85144	0.38152	21	280910000	0	0
IPI00170786	WW domain-binding protein 11;WBP-11;SH3 domain-binding protein SNP70;Npw38-binding protein;NpwBP	WBP11	WBP11;NPWBP;SNP70	Q9Y2W2	Q9Y2W2	ENSG00000084463	NP_057396	69.997	0.8513	0.38133	6	7838500	0	0
IPI00797488;IPI00107752;IPI00107749;IPI00789199;IPI00006721;IPI00375149;IPI00107753;IPI00873022;IPI00107751;IPI00107750;IPI00375150;IPI00852888;IPI00797011;IPI00852935	Dynamin-like 120 kDa protein, mitochondrial precursor;Optic atrophy protein 1;Dynamin-like 120 kDa protein, form S1	OPA1	OPA1;KIAA0567	O60313	O60313;Q6PEK6	ENSG00000198836	NP_570849;NP_570846;NP_056375;NP_570844;NP_570850;NP_570848;NP_570847;NP_570845	116.78	0.85121	0.38122	21	123240000	0	0
IPI00465179;IPI00743142;IPI00219585;IPI00793665;IPI00797580;IPI00796852;IPI00796876;IPI00385347;IPI00791170;IPI00791744	CDNA FLJ44241 fis, clone THYMU3008436, highly similar to 6-phosphofructokinase, muscle type;6-phosphofructokinase, muscle type;Phosphofructokinase 1;Phosphohexokinase;Phosphofructo-1-kinase isozyme A;PFK-A;Phosphofructokinase-M;Phosphofructokinase;PFKM protein	PFKM	PFKM;PFKX	Q6ZTT1	Q6ZTT1;P08237;Q96I60;Q7KYX9	ENSG00000152556	NP_000280	93.253	0.85098	0.38092	9	20808000	0	0
IPI00152377;IPI00791132	Dolichyl-diphosphooligosaccharide--protein glycosyltransferase subunit STT3B;Oligosaccharyl transferase subunit STT3B;STT3-B;Source of immunodominant MHC-associated peptides homolog	STT3B	STT3B;SIMP	Q8TCJ2	Q8TCJ2	ENSG00000163527	NP_849193	93.673	0.85077	0.38064	4	29618000	0	0
IPI00019770;IPI00397098	Ubiquitin-like protein FUBI;40S ribosomal protein S30	FAU	FAU	P35544	P35544;P62861	ENSG00000149806	NP_001988	14.39	0.85052	0.38031	2	8877100	0	0
IPI00337385;IPI00337387;IPI00872483;IPI00337386;IPI00397509	Pre-mRNA-processing factor 40 homolog A;Formin-binding protein 3;Formin-binding protein 11;Huntingtin-interacting protein A;Huntingtin yeast partner A;Fas ligand-associated factor 1;NY-REN-6 antigen	PRPF40A	PRPF40A;FBP11;FLAF1;FNBP3;HYPA;HSPC225	O75400	O75400;Q05C41;Q4ZG51	ENSG00000196504	NP_060362	108.8	0.85048	0.38027	3	23853000	0	0
IPI00031479;IPI00796113;IPI00797225;IPI00791364;IPI00789373;IPI00792483	Protein disulfide-isomerase A5 precursor;Protein disulfide isomerase-related protein;PDIA5 protein;Protein disulfide isomerase family A, member 5, isoform CRA_b	PDIA5	PDIA5;PDIR;hCG_17210	Q14554	Q14554;Q9BV43	ENSG00000065485	NP_006801	59.594	0.85043	0.3802	13	21623000	0	0
IPI00030781;IPI00795482;IPI00218188;IPI00797149	Signal transducer and activator of transcription 1-alpha/beta;Transcription factor ISGF-3 components p91/p84	STAT1	STAT1	P42224	P42224;A8K989;Q68D00;Q53XW4	ENSG00000115415	NP_009330;NP_644671	87.334	0.85042	0.38018	2	2654500	0	0
IPI00639812;IPI00024266;IPI00647044	Microsomal glutathione S-transferase 3 variant;Microsomal glutathione S-transferase 3;Microsomal GST-3;Microsomal GST-III	MGST3	MGST3;RP11-466F5.1-003;RP11-466F5.1-005	Q53GB9	Q53GB9;Q5VV89;O14880;Q2F833;Q5VV87	ENSG00000143198	NP_004519	18.416	0.85029	0.38002	10	155000000	0	0
IPI00298991;IPI00164930;IPI00385859	Uncharacterized protein KIAA1033	KIAA1033	KIAA1033	Q2M389	Q2M389;A6NL83	ENSG00000136051	NP_056090	136.42	0.84991	0.37952	15	140620000	0	0
IPI00795640		0		0				32.85	0.84868	0.37791	4	464510000	0	0
IPI00006725;IPI00794248	Probable ATP-dependent RNA helicase DDX23;DEAD box protein 23;100 kDa U5 snRNP-specific protein;U5-100kD;PRP28 homolog	DDX23	DDX23	Q9BUQ8	Q9BUQ8;A8KA56	ENSG00000174243	NP_004809	95.581	0.84864	0.37786	18	122060000	0	0
IPI00033561;IPI00479871	RNA-binding protein with serine-rich domain 1;SR-related protein LDC2	RNPS1	RNPS1;LDC2	Q15287	Q15287;A8K1P0	ENSG00000205937	NP_006702;NP_542161	34.208	0.84863	0.37784	4	4356200	0	0
IPI00023591	Transcriptional activator protein Pur-alpha;Purine-rich single-stranded DNA-binding protein alpha	PURA	PURA;PUR1	Q00577	Q00577;Q2NLC9;Q2NLD4;Q56A79;Q5U0P9	ENSG00000185129	NP_005850	34.91	0.84711	0.37586	11	44131000	0	0
IPI00012200		0		0				18.396	0.84708	0.37582	2	464510000	0	0
IPI00220642	14-3-3 protein gamma;Protein kinase C inhibitor protein 1;KCIP-1	YWHAG	YWHAG	P61981	P61981	ENSG00000170027	NP_036611	28.302	0.84695	0.37564	7	154080000	0	0
IPI00829835;IPI00374476;IPI00829589;IPI00514821;IPI00375356;IPI00445571	G patch domain-containing protein 4;cDNA FLJ77219;Uncharacterized protein GPATCH4	GPATCH4	GPATCH4;GPATC4	Q5T3I0	Q5T3I0;A8KAG1;A8MRS9;A6NJJ7	ENSG00000160818	NP_056405;NP_872620	50.381	0.84677	0.37542	4	4702900	0	0
IPI00003768;IPI00554461;IPI00854683	Pescadillo homolog 1;Uncharacterized protein PES1	PES1	PES1	O00541	O00541;A6NNS1	ENSG00000100029	NP_055118	68.002	0.84659	0.37517	10	31322000	0	0
IPI00018350;IPI00555581	DNA replication licensing factor MCM5;CDC46 homolog;P1-CDC46;Minichromosome maintenance deficient protein 5 variant	MCM5	MCM5;CDC46	P33992	P33992;A8K521;Q53FG5;Q59F49	ENSG00000100297	NP_006730	82.285	0.84593	0.37432	13	48485000	0	0
IPI00005979;IPI00654843;IPI00220232;IPI00556659	Translation initiation factor eIF-2B subunit delta;eIF-2B GDP-GTP exchange factor subunit delta;Putative uncharacterized protein EIF2B4;Eukaryotic translation initiation factor 2B, subunit 4 delta, 67kDa, isoform CRA_e	EIF2B4	EIF2B4;EIF2BD;hCG_1784435	Q9UI10	Q9UI10;Q9HBP7;Q53RY7;Q71US4;Q9Y3W7	ENSG00000115211	NP_001029288;NP_056451;NP_751945	57.557	0.84535	0.37356	11	36219000	0	0
IPI00011274;IPI00845282;IPI00045498	Heterogeneous nuclear ribonucleoprotein D-like;hnRPD-like protein;hnHNRP-DL;JKT41-binding protein;AU-rich element RNA-binding factor;Protein laAUF1	HNRPDL	HNRPDL;JKTBP	O14979	O14979	ENSG00000152795	NP_112740	46.437	0.84497	0.37306	13	61006000	HNRPDL	0
IPI00002520;IPI00789370;IPI00748411;IPI00794549;IPI00794060;IPI00797816;IPI00797146;IPI00795816;IPI00795324;IPI00794572;IPI00002519;IPI00793862;IPI00220668;IPI00220669;IPI00386540;IPI00797074	Serine hydroxymethyltransferase, mitochondrial precursor;Serine methylase;Glycine hydroxymethyltransferase;SHMT;Serine hydroxymethyltransferase	SHMT2	SHMT2	P34897	P34897;Q5HYG8;Q8N1A5;Q53ET4;Q5BJF5	ENSG00000182199	NP_005403	55.992	0.84405	0.37186	15	53635000	0	0
IPI00185919;IPI00643027;IPI00411690;IPI00383949;IPI00856120;IPI00855953;IPI00855786;IPI00855812;IPI00855721	La-related protein 1;La ribonucleoprotein domain family member 1	LARP1	LARP1;KIAA0731;LARP	Q6PKG0	Q6PKG0	ENSG00000155506	NP_291029;NP_056130	123.51	0.84392	0.37169	19	205460000	0	0
IPI00328319;IPI00645329;IPI00645757;IPI00735756;IPI00738618	Histone-binding protein RBBP4;Retinoblastoma-binding protein 4;RBBP-4;Retinoblastoma-binding protein p48;Chromatin assembly factor 1 subunit C;CAF-1 subunit C;Chromatin assembly factor I p48 subunit;CAF-I 48 kDa subunit;CAF-I p48;Nucleosome-remodeling factor subunit RBAP48	RBBP4	RBBP4;RBAP48	Q09028	Q09028	ENSG00000162521	NP_005601	47.655	0.8438	0.37153	3	3759800	0	0
IPI00872596;IPI00004477;IPI00335708;IPI00759701	Uncharacterized protein CDCP2;DNA-directed RNA polymerase III subunit RPC9;RNA polymerase III subunit C9;Calcitonin gene-related peptide-receptor component protein;CGRP-receptor component protein;CGRP-RCP;CGRPRCP;HsC17	CDCP2	CDCP2;CRCP	A8MW23	A8MW23;O75575;Q5HYF1	ENSG00000126522	NP_055293;NP_001035737;NP_001035738	16.881	0.84161	0.36867	4	50042000	0	0
IPI00016610	Poly(rC)-binding protein 1;Alpha-CP1;hnRNP-E1;Nucleic acid-binding protein SUB2.3	PCBP1	PCBP1	Q15365	Q15365;Q53SS8	ENSG00000169564	NP_006187	37.497	0.84154	0.36858	14	55013000	0	0
IPI00294891;IPI00654555;IPI00872909;IPI00797590;IPI00798219	Uncharacterized protein NOL1;Putative RNA methyltransferase NOL1;Proliferating-cell nucleolar antigen p120;Proliferation-associated nucleolar protein p120;NOL1 protein	NOL1	NOL1	A8MQ38	A8MQ38;P46087;Q3KQS4;Q05BA7	ENSG00000111641	NP_001028886;NP_006161	93.982	0.84135	0.36833	10	110540000	0	0
IPI00022585;IPI00158627	A kinase anchor protein 1, mitochondrial precursor;Protein kinase A-anchoring protein 1;PRKA1;A-kinase anchor protein 149 kDa;AKAP 149;Dual specificity A-kinase-anchoring protein 1;D-AKAP-1;Spermatid A-kinase anchor protein 84;S-AKAP84	AKAP1	AKAP1;AKAP149;PRKA1	Q92667	Q92667;A8K8Q1	ENSG00000121057	NP_003479	97.34	0.8412	0.36814	3	4177200	0	0
IPI00019981;IPI00793378	Transcription initiation factor IIE subunit beta;TFIIE-beta;General transcription factor IIE subunit 2	GTF2E2	GTF2E2;TF2E2	P29084	P29084	ENSG00000197265	NP_002086	33.043	0.84081	0.36762	8	91344000	0	0
IPI00386258;IPI00479697;IPI00554789;IPI00844338;IPI00514366;IPI00739665	Mitochondrial carrier homolog 1;Presenilin-associated protein;CGI-64 protein;MTCH1 protein;C. elegans	MTCH1	MTCH1;PSAP;CGI-64;UNQ1871/PRO4314;RP1-90K10.1-007	Q9NZJ7	Q9NZJ7;A8KAX5;A4FVA6;Q9Y374;Q8IW90;Q5TDC2	ENSG00000137409	NP_055156	41.544	0.84015	0.36676	5	14958000	0	0
IPI00008223;IPI00642549;IPI00643078	UV excision repair protein RAD23 homolog B;hHR23B;XP-C repair-complementing complex 58 kDa protein;p58;RAD23 homolog B;S. cerevisiae	RAD23B	RAD23B;RP11-131A5.1-002;RP11-131A5.1-003	P54727	P54727;Q53F10;Q7Z5K8;Q5W0S5;Q5W0S4	ENSG00000119318	NP_002865	43.171	0.83867	0.36482	4	1928300	0	0
IPI00026665;IPI00796091;IPI00789045;IPI00796022;IPI00789831;IPI00792753;IPI00790419	Glutaminyl-tRNA synthetase;Glutamine--tRNA ligase;GlnRS;QARS protein	QARS	QARS	P47897	P47897;A8K3A8;Q53HS0;Q96AW5;Q9BUZ3;Q9H3A5	ENSG00000172053	NP_005042	89.656	0.838	0.36394	12	39745000	0	0
IPI00419258;IPI00645948;IPI00644653;IPI00872915;IPI00335132;IPI00847387;IPI00018755;IPI00742929;IPI00643746;IPI00418184;IPI00022796;IPI00868793;IPI00011675;IPI00873349;IPI00742846	High mobility group protein B1;High mobility group protein 1;HMG-1;High-mobility group box 1;High-mobility group box 1 variant;High mobility group protein 1-like 10;HMG-1L10	HMGB1	HMGB1;HMG1;RP11-550P23.1-002;RP11-550P23.1-003;HMG1L10;RP11-550P23.1-005	P09429	P09429;A5D8W9;Q14321;Q5T7C3;Q5T7C6;Q59GW1;Q5T7C4;Q9UGV6;Q5T7C0;Q9NYD7	ENSG00000189403;ENSG00000132967;ENSG00000100118	NP_002119	24.893	0.83769	0.36353	70	783550000	0	HMGB1
IPI00420029;IPI00414767;IPI00420033;IPI00554783;IPI00411460;IPI00420031;IPI00420030;IPI00646273;IPI00375305;IPI00180685;IPI00420032;IPI00428971;IPI00873439;IPI00428970;IPI00428972;IPI00872976	Aprataxin;Forkhead-associated domain histidine triad-like protein;FHA-HIT	APTX	APTX;AXA1;RP11-562M8.1-005	Q7Z2E3	Q7Z2E3;Q5T784;Q6JV85;Q5T782;Q5T783;Q0P662	ENSG00000137074	NP_778243;NP_778239;NP_778242;NP_060162;NP_778241	40.74	0.83752	0.36332	4	4757300	0	0
IPI00024281;IPI00164779;IPI00550676	Survival of motor neuron protein-interacting protein 1;SMN-interacting protein 1;Component of gems 2;Gemin-2	SIP1	SIP1;GEMIN2	O14893	O14893;Q9H4F4	ENSG00000092208	NP_003607;NP_001009182;NP_001009183	31.585	0.83719	0.36288	6	72883000	0	0
IPI00299086;IPI00478874;IPI00479018;IPI00794699	Syntenin-1;Syndecan-binding protein 1;Melanoma differentiation-associated protein 9;MDA-9;Scaffold protein Pbp1;Pro-TGF-alpha cytoplasmic domain-interacting protein 18;TACIP18	SDCBP	SDCBP;MDA9;SYCL	O00560	O00560	ENSG00000137575	NP_001007068;NP_005616;NP_001007069;NP_001007070;NP_001007071	32.444	0.83713	0.3628	3	3411400	0	0
IPI00179330;IPI00873444;IPI00798127;IPI00797482;IPI00743241;IPI00743650;IPI00744274;IPI00792712;IPI00793729;IPI00789107;IPI00798155;IPI00719280;IPI00790633;IPI00794925;IPI00795527;IPI00793810;IPI00797400;IPI00796600;IPI00397808;IPI00794211;IPI00784990;IPI00796007;IPI00789823;IPI00456429;IPI00793330;IPI00794205;IPI00418813;IPI00873004;IPI00654754;IPI00792139;IPI00788210;IPI00872830;IPI00248597	40S ribosomal protein S27a;cDNA FLJ75516, highly similar to Xenopus tropicalis ubiquitin C, mRNA;UBC protein;Ubiquitin;Ubiquitin B;Ubiquitin B, isoform CRA_a;Ubiquitin C splice variant;60S ribosomal protein L40;CEP52;CDNA FLJ46113 fis, clone TESTI2036285, highly similar to Rattus norvegicus ubiquitin C;Ubc;RPS27A protein	RPS27A	RPS27A;UBA80;UBCEP1;UBC;UBA52;UBCEP2;UBB;hCG_1998947	P62979	P62979;Q5RKT7;Q8WYN9;A8K674;Q59EM9;Q66K58;Q96H31;Q96MH4;Q9UFQ0;Q96C32;P62988;A8CGI2;Q5PY61;Q8WYN8;Q5U5U6;Q5UGI3;P62987;Q3MIH3;Q6ZRT8;Q49A90	ENSG00000143947;ENSG00000150991;ENSG00000170315;ENSG00000196084	NP_002945;NP_066289;XP_001132949;NP_061828;XP_371330;XP_945786;NP_001029102;NP_003324	17.965	0.83693	0.36254	50	1805600000	0	0
IPI00002372;IPI00185503	ATP-binding cassette sub-family D member 3;70 kDa peroxisomal membrane protein;PMP70	ABCD3	ABCD3;PMP70;PXMP1	P28288	P28288;Q6NUN5;Q96DA3	ENSG00000117528	NP_002849	75.475	0.83652	0.362	14	208700000	0	0
IPI00171925	Pentatricopeptide repeat-containing protein 1	PTCD1	PTCD1;KIAA0632	O75127	O75127;A4D273;Q3SYP6;Q3ZB84	ENSG00000106246	NP_056360	78.855	0.836	0.36133	2	3225900	0	0
IPI00021417	U4/U6.U5 tri-snRNP-associated protein 1;U4/U6.U5 tri-snRNP-associated 110 kDa protein;Squamous cell carcinoma antigen recognized by T cells 1;SART-1;hSART-1;hSnu66	SART1	SART1	O43290	O43290;A6NDN1	ENSG00000175467	NP_005137	90.254	0.83503	0.36006	7	74132000	0	0
IPI00792186;IPI00873899;IPI00013495;IPI00642673	ABCF1 protein;ATP-binding cassette sub-family F member 1;ATP-binding cassette 50;TNF-alpha-stimulated ABC protein	ABCF1	ABCF1;ABC50	A0PJ72	A0PJ72;Q5STZ8;Q8NE71;A2BEP8;Q59F96;Q2L6I2	ENSG00000204574;ENSG00000206410;ENSG00000206490	NP_001020262;NP_001081	96.053	0.83496	0.35996	24	282750000	0	0
IPI00748472;IPI00029175	Protein KIAA0196 variant;Uncharacterized protein KIAA0196;Strumpellin	KIAA0196	KIAA0196	A6NKW8	A6NKW8;Q53EL1;Q12768;A8K4R7	ENSG00000164961	NP_055661	134.44	0.83462	0.35953	11	74324000	0	0
IPI00793223;IPI00304577;IPI00256684	AP-2 complex subunit alpha-1;Adapter-related protein complex 2 alpha-1 subunit;Alpha1-adaptin;Alpha-adaptin A;Adaptor protein complex AP-2 subunit alpha-1;Clathrin assembly protein complex 2 alpha-A large chain;100 kDa coated vesicle protein A;Plasma membrane adaptor HA2/AP2 adaptin alpha A subunit	AP2A1	AP2A1;ADTAA;CLAPA1	O95782	O95782;Q8N9K4	ENSG00000196961	NP_570603;NP_055018	105.36	0.83441	0.35924	4	24115000	0	0
IPI00008570;IPI00744983;IPI00789036	KH domain-containing, RNA-binding, signal transduction-associated protein 3;Sam68-like mammalian protein 2;SLM-2;Sam68-like phosphotyrosine protein;RNA-binding protein T-Star	KHDRBS3	KHDRBS3;SALP;SLM2	O75525	O75525	ENSG00000131773	NP_006549	38.799	0.83434	0.35916	2	2900300	0	0
IPI00099463;IPI00647291;IPI00639821	Sphingosine-1-phosphate lyase 1;SP-lyase;hSPL;Sphingosine-1-phosphate aldolase	SGPL1	SGPL1;KIAA1252	O95470	O95470	ENSG00000166224	NP_003892	63.523	0.83319	0.35766	14	12715000	0	0
IPI00009342	Ras GTPase-activating-like protein IQGAP1;p195	IQGAP1	IQGAP1;KIAA0051	P46940	P46940;A4QPB0;A7MBM3;Q05DN7;Q5FWG8;Q6P1N4;Q96PA3	ENSG00000140575	NP_003861	189.25	0.83183	0.35587	49	613600000	IQGAP1	0
IPI00238218;IPI00216991;IPI00216994;IPI00216993;IPI00216997;IPI00376496;IPI00413167;IPI00216996;IPI00413822;IPI00186690;IPI00216998	ARF GTPase-activating protein GIT2;G protein-coupled receptor kinase-interactor 2;GRK-interacting protein 2;Cool-interacting tyrosine-phosphorylated protein 2;CAT2;CAT-2	GIT2	GIT2;KIAA0148	Q14161	Q14161;A6NCE8;A6NG90;Q6FI58;Q68DM7	ENSG00000139436	NP_476510;NP_055591;NP_476511;NP_631940	84.542	0.83181	0.35585	3	10250000	0	0
IPI00003925;IPI00549885;IPI00798351;IPI00555722	Pyruvate dehydrogenase E1 component subunit beta, mitochondrial precursor;PDHE1-B	PDHB	PDHB;PHE1B	P11177	P11177	ENSG00000168291	NP_000916	39.233	0.83169	0.35569	2	542980	0	0
IPI00303207	ATP-binding cassette sub-family E member 1;RNase L inhibitor;Ribonuclease 4 inhibitor;RNS4I;2'-5'-oligoadenylate-binding protein;HuHP68	ABCE1	ABCE1;RLI;RNASEL1;RNASELI;RNS4I;OK/SW-cl.40	P61221	P61221	ENSG00000164163	NP_001035809;NP_002931	67.314	0.83165	0.35565	2	3374900	0	0
IPI00644297;IPI00645082;IPI00414819	Putative RNA helicase Ski2w;Superkiller viralicidic activity 2-like;S. cerevisiae;Superkiller viralicidic activity 2-like (S. cerevisiae), isoform CRA_c;Helicase SKI2W;Helicase-like protein;HLP	SKI2W	SKI2W;SKIV2L;DAQB-331I12.7-001;DASS-264H16.1-001;hCG_43698;DDX13;SKIV2;W	O76046	O76046;Q59F56;Q5ST66;Q96BC0;Q9BQJ5;Q9NPK3;Q5JP73;Q15477	ENSG00000206353	NP_008860	137.75	0.83127	0.35515	7	30019000	0	0
IPI00000015	Splicing factor, arginine/serine-rich 4;Pre-mRNA-splicing factor SRP75;SRP001LB	SFRS4	SFRS4;SRP75	Q08170	Q08170;A8K644;Q53F45;Q59EF5	ENSG00000116350	NP_005617	56.678	0.83096	0.35474	10	56734000	0	0
IPI00018288	DNA-directed RNA polymerase II subunit RPB3;RNA polymerase II subunit B3;RNA polymerase II subunit 3;DNA-directed RNA polymerase II subunit C;DNA-directed RNA polymerase II 33 kDa polypeptide;RPB33;RPB31	POLR2C	POLR2C;A-152E5.7	P19387	P19387;Q6FGR6	ENSG00000102978	NP_116558	31.441	0.83041	0.35402	2	7736900	0	0
IPI00306353	Dual specificity protein phosphatase 23;Low molecular mass dual specificity phosphatase 3;LDP-3;VH1-like phosphatase Z	DUSP23	DUSP23;LDP3;VHZ	Q9BVJ7	Q9BVJ7	ENSG00000158716	NP_060293	16.588	0.83011	0.35362	3	2616100	0	0
IPI00031169;IPI00873632;IPI00798089;IPI00102896;IPI00794027;IPI00794561;IPI00433806;IPI00064352;IPI00448725;IPI00790570	Ras-related protein Rab-2A;Ras-related protein Rab-2B	RAB2A	RAB2A;RAB2;RAB2B	P61019	P61019;O75546;Q8WUD1;Q5HYI5;Q9UL31	ENSG00000104388;ENSG00000129472	NP_002856;NP_116235	23.545	0.82979	0.3532	3	6687700	0	0
IPI00013070;IPI00167147;IPI00736859;IPI00402391;IPI00386971	Heterogeneous nuclear ribonucleoprotein U-like protein 1;Adenovirus early region 1B-associated protein 5;E1B-55 kDa-associated protein 5;E1B-AP5	HNRPUL1	HNRPUL1;E1BAP5	Q9BUJ2	Q9BUJ2;A8K3W4;A8K5K0;A8K6U7	ENSG00000105323	NP_008971;NP_653333	95.737	0.82936	0.35265	5	4769300	0	0
IPI00299362;IPI00871737;IPI00748576;IPI00373897;IPI00219529;IPI00219530;IPI00000845;IPI00793449;IPI00749235;IPI00218653;IPI00876882;IPI00296091;IPI00177936;IPI00218655	Dystrobrevin beta;Beta-dystrobrevin;DTN-B;Putative uncharacterized protein DTNB;Dystrobrevin beta isoform 6	DTNB	DTNB	O60941	O60941;Q86VR4;Q53T51;Q1I0L3;Q53QV1;Q53SF9;Q53TC8;Q96AW0	ENSG00000138101	NP_068707;NP_899204;NP_149159;NP_149160;NP_899205	71.355	0.82915	0.35237	2	5052200	0	0
IPI00654605;IPI00867630;IPI00645814;IPI00827687;IPI00030012	MAP7 domain-containing protein 1;Proline/arginine-rich coiled-coil domain-containing protein 1;Arginine/proline-rich coiled-coil domain-containing protein 1	MAP7D1	MAP7D1;KIAA1187;PARCC1;RPRC1;PP2464	Q3KQU3	Q3KQU3;Q6NX58	ENSG00000116871	NP_060537	92.819	0.82803	0.35091	8	27811000	0	0
IPI00025115;IPI00449132;IPI00795479	AP-3 complex subunit sigma-2;Adapter-related protein complex 3 sigma-2 subunit;Sigma-adaptin 3b;AP-3 complex sigma-3B subunit;Sigma3B-adaptin;AP3S2 protein	AP3S2	AP3S2	P59780	P59780;Q53H83;Q6PK37	ENSG00000157823	NP_005820	22.017	0.82732	0.34997	3	4975800	0	0
IPI00334190;IPI00442543	Stomatin-like protein 2;SLP-2;EPB72-like 2	STOML2	STOML2;SLP2;HSPC108	Q9UJZ1	Q9UJZ1	ENSG00000165283	NP_038470	38.534	0.82681	0.34931	3	13578000	0	0
IPI00296259;IPI00446377	Transmembrane emp24 domain-containing protein 4 precursor;CDNA FLJ41744 fis, clone HSYRA2005496, highly similar to ENDOGLIN	TMED4	TMED4	Q7Z7H5	Q7Z7H5;A4D2K8;Q56VW3;Q7Z432;Q8N2P6;Q6ZW21	ENSG00000158604	NP_872353	25.943	0.82668	0.34915	3	4639500	0	0
IPI00101659;IPI00164154;IPI00470560;IPI00807665;IPI00807345;IPI00167076;IPI00807411;IPI00807644	Putative methyltransferase NSUN5;NOL1/NOP2/Sun domain family member 5;NOL1R;Williams-Beuren syndrome chromosomal region 20A protein	NSUN5	NSUN5;WBSCR20;WBSCR20A	Q96P11	Q96P11	ENSG00000130305	NP_683759;NP_060514	50.41	0.82637	0.34874	5	29931000	0	0
IPI00872079;IPI00555647;IPI00301503;IPI00472633;IPI00793887;IPI00789389	Splicing factor, arginine/serine-rich 10 (Transformer 2 homolog, Drosophila) variant;Splicing factor, arginine/serine-rich 10;Transformer-2-beta;HTRA2-beta;Transformer 2 protein homolog	SFRS10	SFRS10;TRA2B	Q59GA1	Q59GA1;P62995;Q68DZ9;Q8N1H4	ENSG00000136527	NP_004584	37.908	0.82612	0.34841	16	63467000	0	0
IPI00171445	ATPase family AAA domain-containing protein 1	ATAD1	ATAD1;FNP001	Q8NBU5	Q8NBU5;Q6DKG1	ENSG00000138138	NP_116199	40.744	0.82573	0.3479	2	17865000	0	0
IPI00012442;IPI00442863	Ras GTPase-activating protein-binding protein 1;G3BP-1;ATP-dependent DNA helicase VIII;HDH-VIII;GAP SH3 domain-binding protein 1	G3BP1	G3BP1;G3BP	Q13283	Q13283;Q32P45;Q53HH4;Q5HYE9;Q5U0Q1;Q6FI03	ENSG00000145907	NP_005745;NP_938405	52.164	0.82538	0.34745	7	56997000	0	0
IPI00412343;IPI00215721;IPI00215724;IPI00645666;IPI00783298;IPI00215723;IPI00215720;IPI00873404;IPI00215725;IPI00872761	Fragile X mental retardation 1 protein;Protein FMR-1;FMRP;Uncharacterized protein FMR1;Fragile X mental retardation 1, isoform CRA_e	FMR1	FMR1;hCG_18633	Q06787	Q06787;Q59GC1;A8MQB8;Q5PQZ6;A6NNH4	ENSG00000102081	NP_002015	71.174	0.82291	0.34422	3	54743000	0	0
IPI00455210;IPI00000846;IPI00445286;IPI00789340	Chromodomain-helicase-DNA-binding protein 4;ATP-dependent helicase CHD4;CHD-4;Mi-2 autoantigen 218 kDa protein;Mi2-beta	CHD4	CHD4	Q14839	Q14839;Q05CG6	ENSG00000111642	NP_001264	220.83	0.8227	0.34395	30	317710000	0	0
IPI00788281;IPI00306661	Potassium channel modulatory factor;FIGC1;Putative uncharacterized protein KCMF1	FIGC1	FIGC1;KCMF1	Q9P0J7	Q9P0J7;Q4ZG04;Q53SC7;Q9BWK2;Q9H8P5;Q9UFE8	ENSG00000176407	XP_001133393;NP_064507	49.299	0.82267	0.3439	2	36877000	0	0
IPI00335121;IPI00396418	Protein FAM83F	FAM83F	FAM83F	Q8NEG4	Q8NEG4;Q96FD6	ENSG00000133477	NP_612444	55.485	0.82148	0.34235	5	1656600	0	0
IPI00219018;IPI00795257;IPI00788737;IPI00789134;IPI00797221;IPI00794605;CON_00713814;IPI00869018;IPI00747273;IPI00793922;IPI00795622	Glyceraldehyde-3-phosphate dehydrogenase;GAPDH;Glyceraldehyde 3-phosphate dehydrogenase	GAPDH	GAPDH;GAPD;CDABP0047;OK/SW-cl.12	P04406	P04406;Q2TSD0;Q53X65;A4UCT1;Q16768;Q5ZEY3;Q0QET7	ENSG00000111640	NP_002037	36.053	0.82118	0.34196	26	310220000	0	0
IPI00010153;IPI00795408;IPI00791920;IPI00795751;IPI00794091;IPI00042196;IPI00749373;IPI00788023	60S ribosomal protein L23;Ribosomal protein L17;Similar to ribosomal protein L23	RPL23	RPL23	P62829	P62829;Q9BTQ7	ENSG00000125691	NP_000969	14.865	0.82101	0.34173	21	104710000	0	0
IPI00012493;IPI00794659;IPI00794061;IPI00791265;IPI00791752;IPI00796373;IPI00795078;IPI00795919	40S ribosomal protein S20	RPS20	RPS20	P60866	P60866	ENSG00000008988	NP_001014	13.373	0.8206	0.3412	8	26912000	0	0
IPI00024466;IPI00619903	cDNA FLJ77398, highly similar to Homo sapiens UDP-glucose ceramide glucosyltransferase-like 1, transcript variant 2, mRNA;UDP-glucose:glycoprotein glucosyltransferase 1 precursor;UDP-glucose ceramide glucosyltransferase-like 1;UDP--Glc:glycoprotein glucosyltransferase;HUGT1	UGCGL1	UGCGL1;GT;UGGT;UGT1;UGTR	A8KAK1	A8KAK1;Q9NYU2;Q53QP2;Q53SL3	ENSG00000136731	NP_064505;NP_001020948	177.19	0.81872	0.33875	2	13792000	0	0
IPI00007175;IPI00020793	60S ribosome subunit biogenesis protein NIP7 homolog;KD93	NIP7	NIP7;CGI-37;HSPC031;HSPC180;OK/SW-cl.76;OK/SW-cl.78	Q9Y221	Q9Y221	ENSG00000132603	NP_057185	20.462	0.81862	0.33862	3	4760600	0	0
IPI00001589;IPI00867580	Mitochondrial import inner membrane translocase subunit Tim13	TIMM13	TIMM13;TIM13B;TIMM13A;TIMM13B	Q9Y5L4	Q9Y5L4	ENSG00000099800	NP_036590	10.5	0.81849	0.33845	3	5607600	0	0
IPI00004459	Probable dimethyladenosine transferase;S-adenosylmethionine-6-N',N'-adenosyl(rRNA) dimethyltransferase;18S rRNA dimethylase;DIM1 dimethyladenosine transferase 1-like	DIMT1L	DIMT1L;DIMT1;HUSSY-05	Q9UNQ2	Q9UNQ2;A8K9K8	ENSG00000086189	NP_055288	35.236	0.81748	0.33714	11	54703000	0	0
IPI00658210;IPI00792902;IPI00793480;IPI00658079;IPI00791758	WD repeat-containing protein 48;WD repeat endosomal protein;p80	WDR48	WDR48;KIAA1449	Q8TAF3	Q8TAF3	ENSG00000114742	NP_065890	76.21	0.81737	0.33699	4	1868000	0	0
IPI00847644;IPI00854826;IPI00742909;IPI00465022;IPI00644749;IPI00645162	KIAA0650 protein	KIAA0650	KIAA0650	O75141	O75141;Q6AHX6;Q6ZTQ8;Q9H6Q2;Q9UG39	ENSG00000101596	NP_056110	226.37	0.81613	0.33538	11	135560000	0	0
IPI00412224	Bromodomain and WD repeat-containing protein 2;WD repeat-containing protein 11;WD repeat-containing protein 15	BRWD2	BRWD2;WDR11;WDR15	Q9BZH6	Q9BZH6;Q659C9;Q6ZVI7;Q9NVU3;Q9NWV7;Q9P2J6	ENSG00000120008	NP_060587	136.68	0.81531	0.3343	18	225570000	0	0
IPI00298058;IPI00655641	Transcription elongation factor SPT5;hSPT5;DRB sensitivity-inducing factor large subunit;DSIF large subunit;DSIF p160;Tat-cotransactivator 1 protein;Tat-CT1 protein	SUPT5H	SUPT5H;SPT5;SPT5H	O00267	O00267;A6NM57	ENSG00000196235	NP_003160	121	0.8139	0.33247	13	70585000	0	0
IPI00025178;IPI00867657	Breast carcinoma-amplified sequence 2;DNA amplified in mammary carcinoma 1 protein;Spliceosome-associated protein SPF 27	BCAS2	BCAS2;DAM1	O75934	O75934;Q53HE3	ENSG00000116752	NP_005863	26.131	0.81362	0.3321	2	10083000	0	0
IPI00440688;IPI00440689	Polymerase delta-interacting protein 3;46 kDa DNA polymerase delta interaction protein;p46	POLDIP3	POLDIP3;KIAA1649;PDIP46	Q9BY77	Q9BY77;A8K6V9;Q659C6;Q96DI9;A8K6F8;Q009A7;Q8WUT1	ENSG00000100227	NP_115687;NP_835237	46.089	0.81353	0.33199	7	9337200	0	0
IPI00015842	Reticulocalbin-1 precursor	RCN1	RCN1;RCN	Q15293	Q15293;Q5J7V8	ENSG00000049449	NP_002892	38.89	0.81327	0.33165	3	2376000	0	0
IPI00448095;IPI00797249;IPI00797917;IPI00790455	L-xylulose reductase;XR;Dicarbonyl/L-xylulose reductase;Kidney dicarbonyl reductase;kiDCR;Carbonyl reductase II;Sperm surface protein P34H	DCXR	DCXR	Q7Z4W1	Q7Z4W1	ENSG00000169738	NP_057370	25.913	0.81307	0.33139	9	37215000	DCXR	0
IPI00010190;IPI00847398;IPI00640806;IPI00444050;IPI00856119	Peroxisomal 2,4-dienoyl-CoA reductase;2,4-dienoyl-CoA reductase 2;pDCR;2,4-dienoyl CoA reductase 2, peroxisomal	DECR2	DECR2;PDCR;AL023881.1-008	Q9NUI1	Q9NUI1;Q4VXZ8;Q9H3W9	ENSG00000103202	NP_065715	30.777	0.81245	0.33059	5	2952100	0	0
IPI00016725	General transcription factor 3C polypeptide 4;Transcription factor IIIC subunit delta;TF3C-delta;TFIIIC 90 kDa subunit;TFIIIC 90	GTF3C4	GTF3C4	Q9UKN8	Q9UKN8;Q05CN7;Q5VZJ7	ENSG00000125484	NP_036336	92	0.81148	0.32931	7	62031000	0	0
IPI00027415;IPI00217760;IPI00784170;IPI00873284	Probable ATP-dependent RNA helicase DHX36;DEAH box protein 36;MLE-like protein 1;RNA helicase associated with AU-rich element ARE	DHX36	DHX36;DDX36;KIAA1488;MLEL1;RHAU	Q9H2U1	Q9H2U1	ENSG00000174953	NP_065916	114.77	0.81048	0.32801	12	134440000	0	0
IPI00007334;IPI00215975;IPI00297991	Apoptotic chromatin condensation inducer in the nucleus;Acinus	ACIN1	ACIN1;ACINUS;KIAA0670	Q9UKV3	Q9UKV3;Q69YJ6	ENSG00000100813	NP_055792	151.89	0.80997	0.32735	4	29603000	ACIN1	0
IPI00027808;IPI00873948	DNA-directed RNA polymerase II subunit RPB2;RNA polymerase II subunit B2;DNA-directed RNA polymerase II subunit B;RNA polymerase II subunit 2;DNA-directed RNA polymerase II 140 kDa polypeptide;Uncharacterized protein POLR2B	POLR2B	POLR2B	P30876	P30876;A8K1A8;A8MW88	ENSG00000047315	NP_000929	133.9	0.80893	0.326	18	157330000	0	0
IPI00294186;IPI00375490;IPI00749059	Serine beta-lactamase-like protein LACTB, mitochondrial precursor	LACTB	LACTB;MRPL56;UNQ843/PRO1781	P83111	P83111;A6NLZ1	ENSG00000103642	NP_116246;NP_741982	60.693	0.8089	0.32596	3	2640900	0	0
IPI00006980;IPI00792100	Protein C14orf166;CLE	C14orf166	C14orf166;CGI-99	Q9Y224	Q9Y224;Q549M8;Q5RLJ0	ENSG00000087302	NP_057123	28.068	0.80884	0.32588	10	172020000	0	0
IPI00759749;IPI00470744;IPI00787604;IPI00853420;IPI00874254;IPI00787348;IPI00787855;IPI00874252	Poly(ADP-ribose) glycohydrolase;Poly(ADP-ribose) glycohydrolase 60 kDa isoform precursor;Uncharacterized protein ENSP00000363214;Poly (ADP-ribose) glycohydrolase	PARG	PARG;RP11-507K13.2-002	Q86W56	Q86W56;Q0MQR4;Q5SQP4;A5YBK3;A8MSV7;Q5SQP5	ENSG00000214982;ENSG00000204155	NP_003622;XP_001124642;XP_942709	111.11	0.80855	0.32551	2	10089000	0	0
IPI00010490;IPI00220492	Armadillo repeat protein deleted in velo-cardio-facial syndrome	ARVCF	ARVCF	O00192	O00192;Q05BN6;Q8NAH4	ENSG00000099889	NP_001661	104.64	0.80766	0.32436	11	56665000	0	0
IPI00003519	116 kDa U5 small nuclear ribonucleoprotein component;U5 snRNP-specific protein, 116 kDa;U5-116 kDa;Elongation factor Tu GTP-binding domain-containing protein 2;hSNU114	EFTUD2	EFTUD2;KIAA0031;SNRP116	Q15029	Q15029;A8KAP3;Q6IBM8;Q8IXJ3	ENSG00000108883	NP_004238	109.43	0.80741	0.32403	59	1714600000	0	0
IPI00328832;IPI00289815;IPI00829807	WD repeat-containing protein 7;TGF-beta resistance-associated protein TRAG;Rabconnectin-3 beta;WDR7 protein	WDR7	WDR7;KIAA0541;TRAG	Q9Y4E6	Q9Y4E6;A7E2C8;A2RRE0	ENSG00000091157	NP_056100;NP_443066	163.81	0.80739	0.324	2	2114300	0	0
IPI00010105;IPI00375391;IPI00640731	Eukaryotic translation initiation factor 6;eIF-6;B4 integrin interactor;CAB;p27(BBP);B(2)GCN homolog	EIF6	EIF6;EIF3A;ITGB4BP;OK/SW-cl.27	P56537	P56537;Q6IBN8;Q96TD5	ENSG00000126005	NP_002203;NP_852133;NP_852131	26.599	0.80727	0.32385	10	57784000	0	0
IPI00026970	FACT complex subunit SPT16;Facilitates chromatin transcription complex subunit SPT16;hSPT16;FACT 140 kDa subunit;FACTp140;Chromatin-specific transcription elongation factor 140 kDa subunit	SUPT16H	SUPT16H;FACT140;FACTP140	Q9Y5B9	Q9Y5B9;Q0VGA3	ENSG00000092201	NP_009123	119.91	0.80656	0.32292	11	88900000	0	0
IPI00718888;IPI00219617;IPI00642461	Ribose-phosphate pyrophosphokinase 2;Phosphoribosyl pyrophosphate synthetase II;PRS-II;PPRibP	PRPS2	PRPS2	P11908	P11908	ENSG00000101911	NP_001034180;NP_002756	35.054	0.80655	0.3229	5	18463000	0	0
IPI00872177;IPI00871289;IPI00218236	Serine/threonine-protein phosphatase PP1-beta catalytic subunit;PP-1B	PPP1CB	PPP1CB	P62140	P62140	ENSG00000213639	NP_002700;NP_996759	41.355	0.80599	0.32217	4	6586700	0	0
IPI00008483;IPI00328156;IPI00873589	Amine oxidase [flavin-containing] A;Monoamine oxidase type A;MAO-A	MAOA	MAOA	P21397	P21397;Q49A63;Q53EZ0;Q5HYP1;Q5UL91;Q5UL94;Q5ULA3;Q5ULA9	ENSG00000189221	NP_000231	59.681	0.80532	0.32131	10	65499000	0	0
IPI00479700;IPI00455247;IPI00477824;IPI00445750;IPI00748011;IPI00442376;IPI00432815;IPI00872353;IPI00742979	P40	ORF1	ORF1	A6NKA2	A6NKA2;O00361;O00364;O00365;O00367;O00369;O00371;O00373;O00374;O00376;O00377;Q12880;Q15401;Q15605;Q86UW0;Q8TE29;Q9UN78;Q9UN81;Q6RGG0			40.039	0.8052	0.32115	3	2775400	0	0
IPI00444452;IPI00646886;IPI00444454;IPI00843786	Putative helicase MOV-10;Moloney leukemia virus 10 protein;Mov10, Moloney leukemia virus 10, homolog;Mouse;Mov10, Moloney leukemia virus 10, homolog (Mouse), isoform CRA_a	MOV10	MOV10;KIAA1631;RP11-426L16.2-003;hCG_38463	Q9HCE1	Q9HCE1;Q5JR04	ENSG00000155363	NP_066014	113.67	0.80442	0.32014	6	22556000	0	0
IPI00016387	Pre-mRNA cleavage complex 2 protein Pcf11;Pre-mRNA cleavage complex II protein Pcf11	PCF11	PCF11;KIAA0824	O94913	O94913;A6H8W7	ENSG00000165494	NP_056969	173.05	0.80421	0.31987	2	1923200	0	0
IPI00072377;IPI00301311;IPI00844040;IPI00646059;IPI00735319;IPI00398010;IPI00739191	Protein SET;Phosphatase 2A inhibitor I2PP2A;I-2PP2A;Template-activating factor I;TAF-I;HLA-DR-associated protein II;PHAPII;Inhibitor of granzyme A-activated DNase;IGAAD;Uncharacterized protein SET;SET translocation;Myeloid leukemia-associated	SET	SET;RP11-216B9.3-003	Q01105	Q01105;Q5VXV3;A6NGV1;Q5VXV2;A8MUQ3	ENSG00000119335	NP_003002;XP_934867;XP_942225	33.488	0.80378	0.31931	24	1281000000	0	0
IPI00643994;IPI00742984	Putative uncharacterized protein;Calpain-5;nCL-3;htra-3	CAPN5	CAPN5	Q59GM2	Q59GM2;Q6ZRM8;O15484	ENSG00000149260	NP_004046	77.308	0.80346	0.3189	2	1081600	0	0
IPI00028955;IPI00741996	Ribosome biogenesis protein BOP1;Block of proliferation 1 protein	BOP1	BOP1;KIAA0124	Q14137	Q14137;A8K3R2;Q4G0D9;Q6DKJ9;Q96Q25	ENSG00000170727	NP_056016;XP_001126255	83.629	0.80316	0.31851	2	9291800	0	0
IPI00555857;IPI00012341;IPI00413654;IPI00867672;IPI00221286	CS0DF038YO05 variant;Splicing factor, arginine/serine-rich 5;Pre-mRNA-splicing factor SRP40;Delayed-early protein HRS	SFRS5	SFRS5;HRS;SRP40	Q59EK7	Q59EK7;Q13243;Q86U32	ENSG00000100650	NP_001034554;NP_008856	37.254	0.80314	0.31848	7	39792000	0	0
IPI00305374;IPI00645740;IPI00646620;IPI00644909;IPI00645187	THO complex subunit 1;Tho1;Nuclear matrix protein p84	THOC1	THOC1;HPR1	Q96FV9	Q96FV9;Q64I72;Q64I73	ENSG00000079134	NP_005122	75.665	0.80314	0.31849	5	14235000	0	0
IPI00794900;IPI00218342	C-1-tetrahydrofolate synthase, cytoplasmic;C1-THF synthase;Methylenetetrahydrofolate dehydrogenase;Methenyltetrahydrofolate cyclohydrolase;Formyltetrahydrofolate synthetase	MTHFD1	MTHFD1;MTHFC;MTHFD	P11586	P11586	ENSG00000100714	NP_005947	105.4	0.8029	0.31817	5	13177000	0	0
IPI00873518;IPI00470518	MAD1 mitotic arrest deficient-like 1;Yeast;Mitotic spindle assembly checkpoint protein MAD1;Mitotic arrest deficient-like protein 1;MAD1-like 1;Mitotic checkpoint MAD1 protein-homolog;HsMAD1;hMAD1;Tax-binding protein 181	MAD1L1	MAD1L1;tcag7.525;MAD1;TXBP181	A4D218	A4D218;Q9Y6D9	ENSG00000002822	NP_001013858;NP_001013859;NP_003541	91.756	0.80084	0.31551	4	5142500	0	0
IPI00215999;IPI00071189;IPI00816795;IPI00071185;IPI00376979;IPI00099746;IPI00642438;IPI00829719;IPI00070809;IPI00219508;IPI00376983;IPI00871359;IPI00641338;IPI00334381;IPI00071188;IPI00847441;IPI00395687;IPI00736011;IPI00337617;IPI00376980;IPI00759690;IPI00024414;IPI00294006	PITSLRE serine/threonine-protein kinase CDC2L1;Galactosyltransferase-associated protein kinase p58/GTA;Cell division cycle 2-like protein kinase 1;CLK-1;CDK11;p58 CLK-1;PITSLRE serine/threonine-protein kinase CDC2L2;Cell division cycle 2-like protein kinase 2;Cell division cycle 2-like 2;PITSLRE proteins;CDC2L2 protein	CDC2L1	CDC2L1;PITSLREA;PK58;CDC2L2;CDC2L3;PITSLREB;RP1-283E3.2-003	P21127	P21127;Q6PK02;Q9UQ88;Q5QPR3;Q05C84;Q4VBY6;Q5QPR4;Q96CA8;A4VCI5;Q6P5Y5;Q2TAJ0	ENSG00000008128	NP_277021;NP_277027;NP_076916;NP_277028;NP_277071;NP_277024;NP_277023;NP_277022	92.706	0.8005	0.31506	3	18229000	0	0
IPI00790685;IPI00166137	RNA-binding Raly-like protein;hRALYL;Heterogeneous nuclear ribonucleoprotein C-like 3;hnRNP core protein C-like 3	RALYL	RALYL;HNRPCL3	Q86SE5	Q86SE5	ENSG00000184672	NP_001093861;NP_001093862;NP_001093863;NP_776247	33.911	0.79931	0.31352	3	32257000	0	0
IPI00383163;IPI00873610;IPI00399375	Thymocyte nuclear protein 1;Thymocyte protein Thy28	THYN1	THYN1;THY28;HSPC144;MDS012;My0054	Q9P016	Q9P016	ENSG00000151500	NP_001032382;NP_054893;NP_954995;NP_001032381;NP_954994	25.697	0.79838	0.31232	7	14920000	0	0
IPI00789848;IPI00645805;IPI00789144	Isovaleryl-CoA dehydrogenase;Isovaleryl-CoA dehydrogenase, mitochondrial precursor;IVD	IVD	IVD	O43577	O43577;Q53XZ9;P26440	ENSG00000128928	NP_002216	46.65	0.79837	0.3123	4	45842000	0	0
IPI00296554;IPI00105620;IPI00644889	Ras-related GTP-binding protein B;Rag B;RagB;Ras-related GTP-binding protein A;Rag A;RagA;Adenovirus E3 14.7 kDa-interacting protein 1;FIP-1;Ras-related GTP binding B	RRAGB	RRAGB;RRAGA;RP11-465E19.1-005	Q5VZM2	Q5VZM2;A8K042;Q7L523;Q5VZM0	ENSG00000083750;ENSG00000155876	NP_006055;NP_006561	40.172	0.7963	0.30963	4	2604100	0	0
IPI00030380	TFIIH basal transcription factor complex p62 subunit;Basic transcription factor 2 62 kDa subunit;BTF2-p62;General transcription factor IIH polypeptide 1	GTF2H1	GTF2H1;BTF2	P32780	P32780;Q6I9Y7	ENSG00000110768	NP_005307	62.031	0.79544	0.30851	2	10829000	0	GTF2H1
IPI00008982;IPI00218547	Delta-1-pyrroline-5-carboxylate synthetase;P5CS;Aldehyde dehydrogenase family 18 member A1;Glutamate 5-kinase;Gamma-glutamyl kinase;GK;Gamma-glutamyl phosphate reductase;GPR;Glutamate-5-semialdehyde dehydrogenase;Glutamyl-gamma-semialdehyde dehydrogenase	ALDH18A1	ALDH18A1;GSAS;P5CS;PYCS	P54886	P54886;Q3KQU2;Q5T567	ENSG00000059573	NP_002851;NP_001017423	87.301	0.79476	0.30763	34	366030000	ALDH18A1	0
IPI00300127	N-acetyltransferase 10	NAT10	NAT10;ALP;KIAA1709	Q9H0A0	Q9H0A0;Q05CW7	ENSG00000135372	NP_078938	115.7	0.79474	0.30761	21	226490000	0	0
IPI00000643;IPI00657974	BAG family molecular chaperone regulator 2;Bcl-2-associated athanogene 2;BAG-2	BAG2	BAG2	O95816	O95816	ENSG00000112208	NP_004273	23.772	0.79423	0.30696	2	4417100	BAG2	0
IPI00291093	DNA-directed RNA polymerases I, II, and III subunit RPABC1;RNA polymerases I, II, and III subunit ABC1;DNA-directed RNA polymerase II subunit E;RPB5;DNA-directed RNA polymerase II 23 kDa polypeptide;XAP4	POLR2E	POLR2E	P19388	P19388	ENSG00000099817	NP_002686	24.551	0.79417	0.30687	14	175490000	0	0
IPI00028059;IPI00216241;IPI00180634;IPI00180920;IPI00384017	Protein numb homolog;h-Numb;Protein S171;Full-length cDNA 5-PRIME end of clone CS0DK001YD24 of HeLa cells of Homo sapiens;human	NUMB	NUMB	P49757	P49757;Q5D0E5;Q86SW5;Q86SW6	ENSG00000133961	NP_001005743;NP_003735;NP_001005744;NP_001005745	70.803	0.79412	0.30681	6	2332900	0	0
IPI00550821;IPI00719106	Cleavage and polyadenylation specificity factor subunit 7;Cleavage and polyadenylation specificity factor 59 kDa subunit;CPSF 59 kDa subunit;Pre-mRNA cleavage factor Im 59 kDa subunit	CPSF7	CPSF7	Q8N684	Q8N684	ENSG00000149532	NP_079087	52.049	0.79325	0.30568	10	117030000	0	0
IPI00465084	Desmin	DES	DES	P17661	P17661;A5Z217;Q2PUK1;Q45VM6;Q45VM7;Q45VM8;Q53SB5;Q549R7;Q549R8;Q549R9;Q5RLN0;Q5RLN1;Q5RLN2;Q9GZR6;Q9H319	ENSG00000175084	NP_001918	53.535	0.79316	0.30557	2	1672700	0	0
IPI00027142	Ribonuclease P protein subunit p20;RNaseP protein p20;hPOP7	POP7	POP7;RPP20	O75817	O75817;A4D2E0	ENSG00000172336	NP_005828	15.651	0.79138	0.30327	3	3821100	0	0
IPI00004068;IPI00640149;IPI00745010;IPI00646093;IPI00645480	Mediator of RNA polymerase II transcription subunit 12;Mediator complex subunit 12;Thyroid hormone receptor-associated protein complex 230 kDa component;Trap230;Activator-recruited cofactor 240 kDa component;ARC240;CAG repeat protein 45;OPA-containing protein;Trinucleotide repeat-containing gene 11 protein;TNRC11 protein	MED12	MED12;ARC240;CAGH45;HOPA;KIAA0192;TNRC11;TRAP230	Q93074	Q93074;Q7Z2E0;Q7Z2F4;Q7Z3Z5	ENSG00000184634	NP_005111	247.33	0.79129	0.30316	2	3706400	0	0
IPI00029629	Tripartite motif-containing protein 25;Zinc finger protein 147;Estrogen-responsive finger protein;Efp;RING finger protein 147	TRIM25	TRIM25;EFP;RNF147;ZNF147	Q14258	Q14258;Q59GW5	ENSG00000121060	NP_005073	70.989	0.79046	0.30209	13	129790000	0	0
IPI00186290;IPI00440662	Elongation factor 2;EF-2	EEF2	EEF2;EF2	P13639	P13639;Q6PK56;Q8TA90	ENSG00000167658	NP_001952	95.337	0.79036	0.30196	62	1335000000	0	0
IPI00641428;IPI00477539;IPI00303565	Chromosome 14 open reading frame 102;Uncharacterized protein C14orf102;C14orf102 protein;Chromosome 14 open reading frame 102, isoform CRA_b	C14orf102	C14orf102;hCG_21751	Q4G0A7	Q4G0A7;Q9H7Z3;Q0VFW7;Q658X2	ENSG00000119720	NP_060440;NP_950244	132.67	0.79	0.3015	16	174350000	0	0
IPI00647217	Superkiller viralicidic activity 2-like 2;ATP-dependent helicase SKIV2L2	SKIV2L2	SKIV2L2;KIAA0052	P42285	P42285;A8K6I4	ENSG00000039123	NP_056175	117.8	0.78992	0.30139	73	2032200000	0	0
IPI00641384;IPI00166487;IPI00219314;IPI00872611;IPI00031242;IPI00167711;IPI00384060	SEC16 homolog A;KIAA0310	SEC16A	SEC16A;KIAA0310;RP11-413M3.10-003	O15027	O15027;A0PJ75;A1YCA4;A4QN18;A4QN19;Q5SXP2;Q9BV84	ENSG00000148396	NP_055681	251.89	0.78949	0.30084	7	37216000	0	0
IPI00070778;IPI00016786;IPI00007189;IPI00642590	Cell division control protein 42 homolog precursor;G25K GTP-binding protein;Cell division cycle 42;GTP binding protein, 25kDa	CDC42	CDC42;RP1-224A6.5-004	A6NNJ7	A6NNJ7;P60953;Q9UJM1;Q5JYX0;Q9UJM0	ENSG00000070831	NP_001083064;NP_001034891;NP_001782;NP_426359	21.272	0.78814	0.29911	2	2892600	0	0
IPI00004358;IPI00783313;IPI00789185;IPI00218130;IPI00657751	Glycogen phosphorylase, brain form	PYGB	PYGB	P11216	P11216;Q59GM9	ENSG00000100994	NP_002853	96.695	0.78753	0.29832	7	73951000	0	0
IPI00003394;IPI00009597;IPI00219360;IPI00009598	Survival motor neuron protein;Component of gems 1;Gemin-1	SMN1	SMN1;SMN;SMNT;SMN2;SMNC	Q16637	Q16637;A8K0V4;Q9UNT8	ENSG00000172062;ENSG00000205571	NP_000335;NP_059107;NP_075013;NP_075012;NP_075014;NP_075015	31.848	0.7869	0.29751	5	11520000	0	0
IPI00055753;IPI00797492	Methionyl-tRNA formyltransferase, mitochondrial precursor;MtFMT	MTFMT	MTFMT;FMT;FMT1	Q96DP5	Q96DP5	ENSG00000103707	NP_640335	43.832	0.78651	0.29701	3	6531700	0	0
IPI00104050;IPI00787883	Thyroid hormone receptor-associated protein 3;Thyroid hormone receptor-associated protein complex 150 kDa component;Trap150	THRAP3	THRAP3;TRAP150	Q9Y2W1	Q9Y2W1;Q05D20;Q6P0P7;Q6PJV4;Q7Z5U1	ENSG00000054118	NP_005110	108.66	0.78564	0.29589	21	221640000	0	0
IPI00017339;IPI00644485	Splicing factor 3B subunit 4;Spliceosome-associated protein 49;SAP 49;SF3b50;Pre-mRNA-splicing factor SF3b 49 kDa subunit;Splicing factor 3b, subunit 4, 49kDa	SF3B4	SF3B4;SAP49;RP11-196G18.20-002	Q15427	Q15427;Q53FG6;Q5SZ63;Q5SZ64	ENSG00000143368	NP_005841	44.385	0.78539	0.29558	13	222950000	0	0
IPI00219685	NADH dehydrogenase [ubiquinone] 1 alpha subcomplex subunit 13;NADH-ubiquinone oxidoreductase B16.6 subunit;Complex I-B16.6;CI-B16.6;Gene associated with retinoic-interferon-induced mortality 19 protein;GRIM-19;Cell death regulatory protein GRIM-19	NDUFA13	NDUFA13;GRIM19;CGI-39;CDA016	Q9P0J0	Q9P0J0	ENSG00000130288	NP_057049	25.821	0.78485	0.29488	6	26689000	0	0
IPI00646917;IPI00552186	Cleavage and polyadenylation specificity factor subunit 5;Cleavage and polyadenylation specificity factor 25 kDa subunit;CPSF 25 kDa subunit;Pre-mRNA cleavage factor Im 25 kDa subunit;Nucleoside diphosphate-linked moiety X motif 21;Nudix motif 21	NUDT21	NUDT21;CFIM25;CPSF25;CPSF5	O43809	O43809	ENSG00000167005	NP_008937	26.227	0.78483	0.29485	16	242020000	0	0
IPI00154590	MKI67 FHA domain-interacting nucleolar phosphoprotein;Nucleolar protein interacting with the FHA domain of pKI-67;hNIFK;Nucleolar phosphoprotein Nopp34	MKI67IP	MKI67IP;NIFK;NOPP34	Q9BYG3	Q9BYG3;A8K788	ENSG00000155438	NP_115766	34.222	0.78457	0.29452	3	87615000	0	0
IPI00296907;IPI00477729	Acyl-coenzyme A oxidase 1, peroxisomal;Palmitoyl-CoA oxidase;AOX;Straight-chain acyl-CoA oxidase;SCOX	ACOX1	ACOX1;ACOX	Q15067	Q15067;A8KAA0;Q7Z3W5;A8K6X8	ENSG00000161533	NP_009223;NP_004026	74.423	0.78432	0.29419	3	3098500	0	0
IPI00477763	Serine/threonine-protein kinase MRCK beta;CDC42-binding protein kinase beta;Myotonic dystrophy kinase-related CDC42-binding kinase beta;Myotonic dystrophy protein kinase-like beta;MRCK beta;DMPK-like beta	CDC42BPB	CDC42BPB;KIAA1124	Q9Y5S2	Q9Y5S2;Q86TR8;Q86XZ8	ENSG00000198752	NP_006026	194.31	0.78285	0.29232	3	5144900	0	0
IPI00290142	CTP synthase 1;UTP--ammonia ligase 1;CTP synthetase 1	CTPS	CTPS	P17812	P17812	ENSG00000171793	NP_001896	66.69	0.78284	0.2923	3	4246300	CTPS	0
IPI00295940	Protein unc-84 homolog B;Sad1/unc-84 protein-like 2;Rab5-interacting protein;Rab5IP	UNC84B	UNC84B;FRIGG;KIAA0668;RAB5IP;SUN2	Q9UH99	Q9UH99;A8K129;Q2T9F7;Q504T5;Q6NT72	ENSG00000100242	NP_056189	80.31	0.78265	0.29206	6	66400000	0	0
IPI00029267	U2 small nuclear ribonucleoprotein B''	SNRPB2	SNRPB2	P08579	P08579;Q86YK2	ENSG00000125870	NP_003083;NP_937863	25.486	0.78248	0.29184	9	100470000	0	0
IPI00554481;IPI00554611;IPI00604710;IPI00554702;IPI00554722;IPI00027493	4F2 cell-surface antigen heavy chain;4F2hc;Lymphocyte activation antigen 4F2 large subunit;4F2 heavy chain antigen;CD98 antigen	SLC3A2	SLC3A2;MDU1	P08195	P08195	ENSG00000168003	NP_001012679;NP_001012680;NP_002385;NP_001012681;NP_001012682;NP_001013269	71.122	0.78162	0.29074	6	110120000	0	0
IPI00024417;IPI00788073;IPI00795647;IPI00792558	Huntingtin-interacting protein 1-related protein;Hip1-related;Hip 12;HIP1R protein	HIP1R	HIP1R;HIP12;KIAA0655	O75146	O75146;A6NHQ6;Q6NXG8	ENSG00000130787	NP_003950;XP_001132864	119.39	0.78154	0.29065	2	2499100	0	0
IPI00301609	Serine/threonine-protein kinase Nek9;NimA-related protein kinase 9;Never in mitosis A-related kinase 9;Nercc1 kinase;NIMA-related kinase 8;Nek8	NEK9	NEK9;KIAA1995;NEK8;NERCC	Q8TD19	Q8TD19;Q6PKF2	ENSG00000119638	NP_149107	107.17	0.78151	0.2906	3	6668100	0	0
IPI00015956;IPI00434985	Exosome complex exonuclease RRP40;Ribosomal RNA-processing protein 40;Exosome component 3;p10;cDNA FLJ75903, highly similar to Homo sapiens exosome component 3 (EXOSC3), transcript variant 2, mRNA	EXOSC3	EXOSC3;RRP40;CGI-102;PNAS-3	Q9NQT5	Q9NQT5;Q5QP85;A8K0K6;Q9NYS3	ENSG00000107371	NP_057126;NP_001002269	29.572	0.78111	0.29009	4	9098600	0	0
IPI00409684;IPI00031982;IPI00023407;IPI00793989	Nck-associated protein 1;NAP 1;p125Nap1;Membrane-associated protein HEM-2	NCKAP1	NCKAP1;HEM2;KIAA0587;NAP1	Q9Y2A7	Q9Y2A7;Q53QN5;Q53S94;Q53Y35	ENSG00000061676	NP_995314;NP_038464	129.52	0.78109	0.29007	18	156060000	0	0
IPI00640957;IPI00640468;IPI00550263;IPI00654830;IPI00642165;IPI00641290;IPI00329326	Serine/threonine-protein kinase MRCK alpha;CDC42-binding protein kinase alpha;Myotonic dystrophy kinase-related CDC42-binding kinase alpha;Myotonic dystrophy protein kinase-like alpha;MRCK alpha;DMPK-like alpha;KIAA0451 protein;CDC42 binding protein kinase alpha;DMPK-like	CDC42BPA	CDC42BPA;KIAA0451;RP5-1087E8.4-005	Q5VT25	Q5VT25;Q5HYB0;Q9NYF6;Q8IWQ7;O75039;Q5T799;Q5T7A0	ENSG00000143776	NP_003598;NP_055641	199.81	0.78082	0.28972	3	20121000	0	0
IPI00106698	Protein pelota homolog	PELO	PELO;CGI-17	Q9BRX2	Q9BRX2	ENSG00000152684	NP_057030	43.377	0.78046	0.28926	4	12454000	0	0
IPI00026320;IPI00741894	E3 ubiquitin-protein ligase UBR5;E3 ubiquitin-protein ligase, HECT domain-containing 1;Hyperplastic discs protein homolog;hHYD;Progestin-induced protein	UBR5	UBR5;EDD;EDD1;HYD;KIAA0896	O95071	O95071;Q49A65	ENSG00000104517	NP_056986;XP_001125699	309.35	0.77997	0.28863	9	23633000	0	0
IPI00032823;IPI00642493;IPI00552886;IPI00788110;IPI00552556	3'-5' exoribonuclease CSL4 homolog;Exosome component 1	EXOSC1	EXOSC1;CSL4;CGI-108	Q9Y3B2	Q9Y3B2;Q5JTH5;Q5JTH4;Q5JTH6	ENSG00000171311	NP_057130;XP_001131367;XP_001131344;XP_001131330;XP_001131361	21.452	0.77995	0.2886	8	9627700	0	0
IPI00027803;IPI00377267;IPI00792517	Poly [ADP-ribose] polymerase 9;PARP-9;B aggressive lymphoma protein;B aggressive lymphoma gene variant	PARP9	PARP9;BAL	Q8IXQ6	Q8IXQ6;A8KA94;Q63HJ7;Q658Y0;Q59ER9	ENSG00000138496	NP_113646	96.342	0.77873	0.28705	2	1927600	0	0
IPI00061523	THAP domain-containing protein 11	THAP11	THAP11;HRIHFB2206	Q96EK4	Q96EK4;A4UCT5;A8K002	ENSG00000168286	NP_065190	34.455	0.7785	0.28675	5	2695000	0	0
IPI00218187;IPI00005705;IPI00795139;IPI00791880	Serine/threonine-protein phosphatase PP1-gamma catalytic subunit;PP-1G;Protein phosphatase 1C catalytic subunit	PPP1CC	PPP1CC	P36873	P36873;Q9UPN1	ENSG00000186298	NP_002701	38.518	0.77778	0.28584	7	168930000	0	0
IPI00290110;IPI00240675;IPI00647084	Programmed cell death protein 4;Nuclear antigen H731-like;Neoplastic transformation inhibitor protein;Protein 197/15a	PDCD4	PDCD4;H731	Q53EL6	Q53EL6	ENSG00000150593	NP_055271;NP_663314	51.721	0.77771	0.28574	6	7018700	0	0
IPI00219616;IPI00816572;IPI00552495;IPI00218371;IPI00643000	Ribose-phosphate pyrophosphokinase 1;Phosphoribosyl pyrophosphate synthetase I;PRS-I;PPRibP;Ribose-phosphate pyrophosphokinase	PRPS1	PRPS1	P60891	P60891;Q5JV75;Q53FW2;Q5JPM6	ENSG00000147224	NP_002755	34.834	0.77604	0.28362	14	132780000	0	0
IPI00290204;IPI00219483;IPI00219484;IPI00219485	U1 small nuclear ribonucleoprotein 70 kDa;U1 snRNP 70 kDa;snRNP70;U1-70K	SNRP70	SNRP70;RNPU1Z;RPU1;U1AP1	P08621	P08621;A8KAQ5;Q9UFS1	ENSG00000104852	NP_003080	51.556	0.77568	0.28315	19	137130000	0	0
IPI00011284;IPI00375513	Catechol O-methyltransferase	COMT	COMT	P21964	P21964;A3F7Q5;A3F7Q6;Q6IB07;Q6ICE6;Q7KZP0;Q9BWC7	ENSG00000093010	NP_000745;NP_009294	30.037	0.77553	0.28296	13	70079000	0	0
IPI00465160;IPI00784776;IPI00796877;IPI00791867;IPI00794398	ATP-binding cassette sub-family F member 3	ABCF3	ABCF3	Q9NUQ8	Q9NUQ8;A8K241	ENSG00000161204	NP_060828	79.744	0.77548	0.2829	6	3571700	0	0
IPI00470610;IPI00747534;IPI00642541;IPI00335061;IPI00514380	Pyrroline-5-carboxylate reductase 2;P5CR 2;P5C reductase 2;Pyrroline-5-carboxylate reductase;Pyrroline-5-carboxylate reductase family, member 2	PYCR2	PYCR2;P5CR2;RP4-559A3.4-008	Q96C36	Q96C36;A8K798;Q4W8W1;Q5TE92	ENSG00000143811	NP_037460	33.637	0.77524	0.28259	5	56258000	0	0
IPI00014298;IPI00385054	Periodic tryptophan protein 1 homolog;Keratinocyte protein IEF SSP 9502	PWP1	PWP1	Q13610	Q13610;A8K3R6;Q05BL3;Q53FW9;Q6PIN4;Q6PKI5;Q86X79;Q9BV37	ENSG00000136045	NP_008993	55.827	0.77521	0.28256	14	68567000	0	0
IPI00182757;IPI00873406;IPI00382429	Protein KIAA1967;Deleted in breast cancer gene 1 protein;DBC.1;DBC-1;p30 DBC	KIAA1967	KIAA1967;DBC1	Q8N163	Q8N163;A6NL03	ENSG00000158941	NP_066997;NP_954675	103.03	0.77519	0.28253	17	212640000	0	0
IPI00472054;IPI00719085;IPI00039626;IPI00220935;IPI00515110;IPI00384265	UPF0318 protein FAM120A	FAM120A	FAM120A;C9orf10;KIAA0183	Q9NZB2	Q9NZB2;A6NGU0	ENSG00000048828	NP_055427	121.89	0.77463	0.28182	20	131180000	0	0
IPI00299263;IPI00871680;IPI00297322	ADP-ribosylation factor GTPase-activating protein 3;ARF GAP 3;Uncharacterized protein ZNF289;ADP-ribosylation factor GTPase-activating protein 2;ARF GAP 2;GTPase-activating protein ZNF289;Zinc finger protein 289	ARFGAP3	ARFGAP3;ARFGAP1;ZNF289;ARFGAP2;Nbla10535	Q9NP61	Q9NP61;A8MXL3;Q8N6H7	ENSG00000100262;ENSG00000149182	NP_055385;NP_115765	56.928	0.77445	0.2816	4	11824000	0	0
IPI00159899;IPI00375301	Ankyrin repeat and FYVE domain-containing protein 1;Ankyrin repeats hooked to a zinc finger motif;Ankyrin repeat and FYVE domain containing 1	ANKFY1	ANKFY1;ANKHZN;KIAA1255	Q9P2R3	Q9P2R3;A8KA65;Q5H9P4;Q5RKV4	ENSG00000185722	NP_057460;NP_065791	128.48	0.77397	0.28099	4	22468000	0	0
IPI00011307;IPI00873127;IPI00743626	Bifunctional methylenetetrahydrofolate dehydrogenase/cyclohydrolase, mitochondrial precursor;NAD-dependent methylenetetrahydrofolate dehydrogenase;Methenyltetrahydrofolate cyclohydrolase;Methylenetetrahydrofolate dehydrogenase (NADP+ dependent) 2, methenyltetrahydrofolate cyclohydrolase;Methylenetetrahydrofolate dehydrogenase (NADP+ dependent) 2, methenyltetrahydrofolate cyclohydrolase, isoform C…	MTHFD2	MTHFD2;NMDMC;hCG_40734	P13995	P13995;Q7Z650	ENSG00000065911	NP_006627;NP_001035499	37.895	0.77389	0.28088	3	9267600	0	0
IPI00215884;IPI00218591;IPI00218592	Splicing factor, arginine/serine-rich 1;pre-mRNA-splicing factor SF2, P33 subunit;Alternative-splicing factor 1;ASF-1	SFRS1	SFRS1;ASF;SF2;SF2P33;OK/SW-cl.3	Q07955	Q07955;A8K1L8;Q59FA2	ENSG00000136450	NP_008855;NP_001071634	27.744	0.77383	0.2808	18	75079000	0	0
IPI00289271;IPI00719091;IPI00397578;IPI00642161;IPI00397579;IPI00797801	Liprin-alpha-2;Protein tyrosine phosphatase receptor type f polypeptide-interacting protein alpha-2;PTPRF-interacting protein alpha-2;PPFIA2 protein	PPFIA2	PPFIA2	O75334	O75334;Q4LE62;Q2M3G8	ENSG00000139220	NP_003616	143.47	0.77275	0.27943	10	48767000	0	0
IPI00293078	Probable ATP-dependent RNA helicase DDX27;DEAD box protein 27	DDX27	DDX27;RHLP;HSPC259;PP3241	Q96GQ7	Q96GQ7;Q3MI07;Q53G15	ENSG00000124228	NP_060365	89.834	0.7706	0.2767	4	19018000	0	0
IPI00306960;IPI00646656;IPI00647678	Asparaginyl-tRNA synthetase, cytoplasmic;Asparagine--tRNA ligase;AsnRS;Asparaginyl-tRNA synthetase variant	NARS	NARS;ASNS	O43776	O43776;Q53GU6	ENSG00000134440	NP_004530	62.942	0.76945	0.27525	13	112900000	0	0
IPI00657757	Zinc finger protein with KRAB and SCAN domains 1;Zinc finger protein 36;Zinc finger protein KOX18	ZKSCAN1	ZKSCAN1;KOX18;ZNF139;ZNF36	P17029	P17029;A4D294	ENSG00000106261	NP_003430	63.629	0.76897	0.27463	9	16040000	0	0
IPI00305438;IPI00305439;IPI00646017;IPI00816432;IPI00430772	Vacuolar protein sorting-associated protein 16 homolog;hVPS16;Vacuolar protein sorting 16;Yeast	VPS16	VPS16;RP11-12M19.2-005;RP11-12M19.2-004	Q9H269	Q9H269;A6NDY3;Q5JUA9;Q5JUB0	ENSG00000215305	NP_072097;NP_536338	94.693	0.76803	0.27345	2	3939100	0	0
IPI00009464;IPI00220336	Exosome component 10;Polymyositis/scleroderma autoantigen 2;Autoantigen PM/Scl 2;Polymyositis/scleroderma autoantigen 100 kDa;PM/Scl-100;P100 polymyositis-scleroderma overlap syndrome-associated autoantigen	EXOSC10	EXOSC10;PMSCL;PMSCL2	Q01780	Q01780;Q5TER4;Q59G73;Q5TER5	ENSG00000171824	NP_001001998;NP_002676	100.83	0.768	0.27342	37	572410000	0	0
IPI00024320;IPI00604407	Putative RNA-binding protein 3;RNA-binding motif protein 3;RNPL	RBM3	RBM3;RNPL	P98179	P98179	ENSG00000102317	NP_006734	17.17	0.76795	0.27335	14	537150000	0	0
IPI00871903;IPI00002624;IPI00382756	Uncharacterized protein PLRG1;Pleiotropic regulator 1	PLRG1	PLRG1	A8MW61	A8MW61;O43660	ENSG00000171566	NP_002660	57.181	0.76756	0.27285	13	15422000	0	0
IPI00027180	CAAX prenyl protease 1 homolog;Prenyl protein-specific endoprotease 1;Farnesylated proteins-converting enzyme 1;FACE-1;Zinc metalloproteinase Ste24 homolog	ZMPSTE24	ZMPSTE24;FACE1;STE24	O75844	O75844	ENSG00000084073	NP_005848	54.812	0.76744	0.2727	4	836970	0	0
IPI00792312;IPI00418336;IPI00644073;IPI00477093;IPI00645811	Integrator complex subunit 3;Int3	INTS3	INTS3;C1orf60	Q68E01	Q68E01;A8K1W0	ENSG00000143624	NP_075391	118.07	0.76725	0.27247	9	158570000	0	0
IPI00004389;IPI00793078;IPI00444549	Gamma-tubulin complex component 4;GCP-4;hGCP4;h76p;Hgrip76	TUBGCP4	TUBGCP4;76P;GCP4	Q9UGJ1	Q9UGJ1;Q9BVR6	ENSG00000137822	NP_055259	76.088	0.76703	0.27219	3	4226300	0	0
IPI00182289;IPI00639942	40S ribosomal protein S29;Uncharacterized protein ENSP00000346229;RPS29 protein	RPS29	RPS29	P62273	P62273;A6NBZ9	ENSG00000213741;ENSG00000125385	NP_001023;NP_001025172	6.6767	0.76676	0.27185	2	1311600	0	0
IPI00045051	Transcriptional activator protein Pur-beta;Purine-rich element-binding protein B	PURB	PURB	Q96QR8	Q96QR8;A4D2L7	ENSG00000146676	NP_150093	33.24	0.76664	0.27169	2	32704000	0	0
IPI00166528;IPI00455500;IPI00868848;IPI00792481;IPI00794068	Rapamycin-insensitive companion of mTOR	RICTOR	RICTOR;KIAA1999	Q6R327	Q6R327	ENSG00000164327	NP_689969	195.01	0.7663	0.27127	3	9914600	0	0
IPI00025796;IPI00796948;IPI00867519	NADH dehydrogenase [ubiquinone] iron-sulfur protein 3, mitochondrial precursor;NADH-ubiquinone oxidoreductase 30 kDa subunit;Complex I-30kD;CI-30kD	NDUFS3	NDUFS3	O75489	O75489;Q53FM7;Q9UF24	ENSG00000213619	NP_004542	30.241	0.76529	0.26999	7	50316000	0	0
IPI00005161	Actin-related protein 2/3 complex subunit 2;Arp2/3 complex 34 kDa subunit;p34-ARC	ARPC2	ARPC2;ARC34;PRO2446	O15144	O15144;Q53R19	ENSG00000163466	NP_005722;NP_690601	34.333	0.76406	0.26845	7	9479700	0	0
IPI00554737;IPI00798116;IPI00335449;IPI00874039;IPI00294178;IPI00168184;IPI00798040	Serine/threonine-protein phosphatase 2A 65 kDa regulatory subunit A alpha isoform;PP2A, subunit A, PR65-alpha isoform;PP2A, subunit A, R1-alpha isoform;Medium tumor antigen-associated 61 kDa protein	PPP2R1A	PPP2R1A	P30153	P30153;A8K3H8;A8K7B7	ENSG00000105568	NP_055040	65.308	0.76323	0.26739	3	25700000	0	0
IPI00009329;IPI00644301;IPI00645298;IPI00514575;IPI00641422;IPI00645974;IPI00646472;IPI00644833	Utrophin;Dystrophin-related protein 1;DRP1;DRP	UTRN	UTRN;DMDL	P46939	P46939;Q5SZ57	ENSG00000152818	NP_009055	394.49	0.76307	0.26719	23	71558000	0	0
IPI00292894	Pre-rRNA-processing protein TSR1 homolog	TSR1	TSR1;KIAA1401	Q2NL82	Q2NL82	ENSG00000167721	NP_060598	91.809	0.76251	0.26649	2	15249000	0	0
IPI00001849	Uncharacterized protein KIAA1530	KIAA1530	KIAA1530	A8K9E6	A8K9E6;Q2YD98;Q8WTX4;Q9P1Z8	ENSG00000163945	NP_065945	80.607	0.76246	0.26643	2	17391000	0	0
IPI00657805;IPI00657645;IPI00328115;IPI00795868	5'-3' exoribonuclease 1;Strand-exchange protein 1 homolog	XRN1	XRN1;SEP1	Q8IZH2	Q8IZH2	ENSG00000114127	NP_061874;NP_001036069	194.1	0.75992	0.26323	5	29844000	0	0
IPI00031627;IPI00385524	DNA-directed RNA polymerase II subunit RPB1;RNA polymerase II subunit B1;DNA-directed RNA polymerase II subunit A;DNA-directed RNA polymerase III largest subunit	POLR2A	POLR2A	P24928	P24928;A6NN93;Q6NX41	ENSG00000181222	NP_000928	217.43	0.75969	0.26295	8	18522000	0	0
IPI00409671;IPI00829889	ATP-dependent RNA helicase DDX42;DEAD box protein 42;Splicing factor 3B-associated 125 kDa protein;SF3b125;RNA helicase-related protein;RNAHP;RNA helicase-like protein;RHELP;SF3b DEAD-box protein	DDX42	DDX42	Q86XP3	Q86XP3;A6NML1;A8KA43	ENSG00000198231	NP_031398;NP_987095	102.97	0.75944	0.26264	6	23269000	0	0
IPI00554777	Asparagine synthetase [glutamine-hydrolyzing];Glutamine-dependent asparagine synthetase;Cell cycle control protein TS11	ASNS	ASNS;TS11	P08243	P08243;A4D1I8	ENSG00000070669	NP_001664;NP_597680;NP_899199	64.369	0.75898	0.26206	6	22746000	0	0
IPI00061178;IPI00643486	RBM1;RNA binding motif protein, X-linked-like 1	CCBL2	CCBL2;DKFZp547N1117;RBMXL1;RP4-531M19.2-001;hCG_23341;RP4-531M19.2-002	Q2VIN3	Q2VIN3;Q96E39;Q5T9T9	ENSG00000213516	NP_062556	42.141	0.75887	0.26192	3	13040000	0	0
IPI00010845	NADH dehydrogenase [ubiquinone] iron-sulfur protein 8, mitochondrial precursor;NADH-ubiquinone oxidoreductase 23 kDa subunit;Complex I-23kD;CI-23kD;TYKY subunit	NDUFS8	NDUFS8	O00217	O00217;Q08E91;Q53G17	ENSG00000110717	NP_002487	23.705	0.75851	0.26146	2	12116000	0	0
IPI00022091;IPI00376312;IPI00376313;IPI00642377;IPI00556646	Cell division cycle protein 16 homolog;CDC16Hs;Anaphase-promoting complex subunit 6;APC6;Cyclosome subunit 6;CDC16 protein;CDC16 cell division cycle 16 homolog (S. cerevisiae), isoform CRA_h;Cell division cycle 16 homolog;S. cerevisiae;CDC16 homolog	CDC16	CDC16;RP11-569D9.4-007;hCG_2011955	Q13042	Q13042;Q5T8C8;A2A365;Q5T8C6;Q7Z651;Q59EG1	ENSG00000130177	NP_001072113;NP_003894	71.655	0.75683	0.25937	2	9037500	0	0
IPI00604647;IPI00219800;IPI00219802;IPI00006752;IPI00219799;IPI00639883;IPI00749135;IPI00145805;IPI00166680;IPI00218901;IPI00479498;IPI00218902;IPI00218498;IPI00218497;IPI00218904;IPI00218907;IPI00798243	Putative uncharacterized protein MAP4K4;Mitogen-activated protein kinase kinase kinase kinase 4;MAPK/ERK kinase kinase kinase 4;MEK kinase kinase 4;MEKKK 4;HPK/GCK-like kinase HGK;Nck-interacting kinase;TRAF2 and NCK-interacting protein kinase;Misshapen-like kinase 1;Mitogen-activated protein kinase kinase kinase kinase 6;MAPK/ERK kinase kinase kinase 6;MEK kinase kinase 6;MEKKK 6;Misshapen/NIK-r…	MAP4K4	MAP4K4;HGK;KIAA0687;NIK;TNIK;KIAA0551;MINK1;MAP4K6;MINK	Q53TX8	Q53TX8;O95819;Q53TW0;Q5MD60;Q9UKE5;A7E2A3;Q8N4C8;Q59FL0;Q5U8Z0;Q8NG69;Q9HBM9;A8K4U1;Q7Z4L4;Q9Y6Z1	ENSG00000071054;ENSG00000154310;ENSG00000141503	NP_663719;NP_663720;NP_004825;NP_055843;NP_722549;NP_001020108;NP_733763;NP_056531	151	0.7562	0.25858	3	8836400	0	0
IPI00013415;IPI00478287;IPI00008293;IPI00796554;IPI00872723;IPI00798077;IPI00869049;IPI00872207	40S ribosomal protein S7;Uncharacterized protein ENSP00000352132	RPS7	RPS7	P62081	P62081;Q57Z92;A6NE65;A8MX50;A8MX63	ENSG00000171863;ENSG00000183405	NP_001002;XP_015717	22.127	0.75594	0.25826	25	1421200000	0	0
IPI00016077	Protein NipSnap2;Glioblastoma-amplified sequence	GBAS	GBAS;NIPSNAP2	O75323	O75323;Q53X96	ENSG00000146729	NP_001474	33.742	0.75572	0.25798	9	101120000	0	0
IPI00784402;IPI00298883;IPI00651721;IPI00549517	5-azacytidine-induced protein 1;Pre-acrosome localization protein 1;Centrosomal protein of 131 kDa;Cep131;Uncharacterized protein AZI1	AZI1	AZI1;CEP131;KIAA1118	Q9UPN4	Q9UPN4;A6NHI8	ENSG00000141577	NP_055799;NP_001009811	138.43	0.75521	0.25735	2	8770800	0	0
IPI00293276;IPI00790382	Macrophage migration inhibitory factor;MIF;Phenylpyruvate tautomerase;Glycosylation-inhibiting factor;GIF	MIF	MIF;GLIF;MMIF	P14174	P14174;A5Z1R8;A6MUU8;Q6FHV0	ENSG00000099964	NP_002406	12.476	0.75466	0.25667	4	3545900	0	0
IPI00170935	Leucine-rich repeat-containing protein 47	LRRC47	LRRC47;KIAA1185	Q8N1G4	Q8N1G4	ENSG00000130764	NP_065761	63.472	0.75317	0.25481	6	11127000	0	0
IPI00029822;IPI00293426;IPI00647560;IPI00640994;IPI00103451;IPI00642503;IPI00645885;IPI00643691;IPI00644329;IPI00640353	SMARCA4 isoform 2;SWI/SNF related, matrix associated, actin dependent regulator of chromatin, subfamily a, member 4, isoform CRA_c;Probable global transcription activator SNF2L4;ATP-dependent helicase SMARCA4;SNF2-beta;BRG-1 protein;Mitotic growth and transcription activator;Brahma protein homolog 1;SWI/SNF-related matrix-associated actin-dependent regulator of chromatin subfamily A member 4	SMARCA4	SMARCA4;hCG_29955;BRG1;SNF2B;SNF2L4	Q9HBD4	Q9HBD4;P51532;A5D6X0;A7E2E1;Q59FZ6	ENSG00000127616	NP_003063	188.15	0.75249	0.25396	7	268090000	0	0
IPI00301364;IPI00788011;IPI00172421;IPI00719311	S-phase kinase-associated protein 1A;Cyclin A/CDK2-associated protein p19;p19A;p19skp1;RNA polymerase II elongation factor-like protein;Organ of Corti protein 2;OCP-2;OCP-II;Transcription elongation factor B;SIII	SKP1A	SKP1A;EMC19;OCP2;SKP1;TCEB1L	P63208	P63208	ENSG00000113558	NP_733779;XP_001130365;XP_001133025;NP_008861	18.658	0.75241	0.25386	3	15659000	0	0
IPI00385034;IPI00398293;IPI00645815;IPI00797154	Na(+)/H(+) exchange regulatory cofactor NHE-RF2;NHERF-2;Tyrosine kinase activator protein 1;TKA-1;SRY-interacting protein 1;SIP-1;Solute carrier family 9 isoform A3 regulatory factor 2;NHE3 kinase A regulatory protein E3KARP;Sodium-hydrogen exchanger regulatory factor 2;SLC9A3R2 protein	SLC9A3R2	SLC9A3R2;NHERF2	Q15599	Q15599;Q6NTG0	ENSG00000065054	NP_004776	37.413	0.7523	0.25373	4	1324700	0	0
IPI00012066;IPI00796337;IPI00470509;IPI00216689;IPI00550365;IPI00167750;IPI00027970;IPI00410587;IPI00795754;IPI00410586;IPI00101278;IPI00790019;IPI00796442;IPI00788837;IPI00798126;IPI00790627;IPI00789448;IPI00791223	cDNA FLJ77432, highly similar to Homo sapiens poly(rC) binding protein 2 (PCBP2), transcript variant 2, mRNA;Poly(RC) binding protein 2, isoform CRA_b;Poly(RC)-binding protein 2 isoform b variant;PCBP2 protein;Poly(rC)-binding protein 2;Alpha-CP2;hnRNP-E2	PCBP2	PCBP2;hCG_2017557	A8K7X6	A8K7X6;Q59HD4;Q6IPF4;Q32Q82;Q68Y55;Q15366	ENSG00000197111	NP_114366;NP_005007;NP_001092090	38.221	0.75121	0.25237	3	1747400	0	0
IPI00177940	Retinol dehydrogenase 14;Alcohol dehydrogenase PAN2	RDH14	RDH14;PAN2;UNQ529/PRO1072	Q9HBH5	Q9HBH5;Q53RX3	ENSG00000185013	NP_065956	36.864	0.75087	0.25195	2	1732400	0	0
IPI00217966;IPI00607708;IPI00795075	L-lactate dehydrogenase A chain;LDH-A;LDH muscle subunit;LDH-M;Renal carcinoma antigen NY-REN-59;Cell proliferation-inducing gene 19 protein;Uncharacterized protein LDHA	LDHA	LDHA;PIG19	P00338	P00338;A8MXQ4;Q9UDE9	ENSG00000134333	NP_005557	36.688	0.74903	0.24967	3	16847000	0	0
IPI00103525;IPI00395775;IPI00738041	Paraspeckle component 1;Paraspeckle protein 1	PSPC1	PSPC1;PSP1	Q8WXF1	Q8WXF1	ENSG00000121390	NP_001035879	58.743	0.74894	0.24956	4	3235600	0	0
IPI00218571;IPI00514327;IPI00181893;IPI00514085	Phosphorylase b kinase regulatory subunit beta;Phosphorylase kinase subunit beta	PHKB	PHKB	Q93100	Q93100;Q6LAJ4	ENSG00000102893	NP_000284;NP_001027005	124.88	0.74704	0.24721	2	35323000	0	0
IPI00032423;IPI00394982	Probable ATP-dependent RNA helicase DDX52;DEAD box protein 52;ATP-dependent RNA helicase ROK1-like;Uncharacterized protein DDX52	DDX52	DDX52;ROK1;HUSSY-19	Q9Y2R4	Q9Y2R4;Q59H21;A8MTP9	ENSG00000141141	NP_008941;NP_689513	67.465	0.74692	0.24707	3	15590000	0	0
IPI00640276	EF-hand domain-containing family member A1	EFHA1	EFHA1	Q8IYU8	Q8IYU8	ENSG00000165487	NP_689939	49.666	0.74644	0.24647	5	7067500	0	0
IPI00552073;IPI00297178;IPI00644906;IPI00292510;IPI00789517	Putative pre-mRNA-splicing factor ATP-dependent RNA helicase DHX16;DEAH-box protein 16;ATP-dependent RNA helicase #3;DEAD/H (Asp-Glu-Ala-Asp/His) box polypeptide 16;DEAH (Asp-Glu-Ala-His) box polypeptide 16;DEAH (Asp-Glu-Ala-His) box polypeptide 16, isoform CRA_a	DHX16	DHX16;DBP2;DDX16;KIAA0577;DAQB-47P19.12-001;DADB-129D20.3-002;XXbac-BCX48F10.8-002;XXbac-BPG27H4.6-002;hCG_26008;DAQB-47P19.12-002	O60231	O60231;Q5SQH4;Q6PKC8;Q5JP45;Q5SQH5;Q5JP46;Q9P186	ENSG00000204560;ENSG00000206397;ENSG00000206486	NP_003578	119.26	0.74615	0.24611	8	55199000	0	0
IPI00465044;IPI00786996	Protein RCC2;Telophase disk protein of 60 kDa;RCC1-like protein TD-60	RCC2	RCC2;KIAA1470;TD60	Q9P258	Q9P258;A5PLK7	ENSG00000179051	NP_061185	56.084	0.74596	0.24588	18	31709000	0	0
IPI00000821	39S ribosomal protein L16, mitochondrial precursor;L16mt;MRP-L16	MRPL16	MRPL16;PNAS-111	Q9NX20	Q9NX20	ENSG00000166902	NP_060310	28.449	0.74578	0.24566	3	5699900	0	0
IPI00293260;IPI00873764;IPI00844115	DnaJ homolog subfamily C member 10 precursor;ER-resident protein ERdj5;Macrothioredoxin;MTHr;Endoplasmic reticulum DnaJ/PDI fusion protein 3 precursor	DNAJC10	DNAJC10;ERDJ5;UNQ495/PRO1012	Q8IXB1	Q8IXB1;Q3B7W8;Q71S60;Q86XS7;Q8N4C5;Q6YPB0	ENSG00000077232	NP_061854	91.079	0.74089	0.23966	4	30790000	0	0
IPI00031650;IPI00168009	Protein syndesmos;NUDT16-like protein 1	NUDT16L1	NUDT16L1;SDOS	Q9BRJ7	Q9BRJ7	ENSG00000168101	NP_115725	23.338	0.74024	0.23886	8	9373500	0	0
IPI00024920	ATP synthase subunit delta, mitochondrial precursor	ATP5D	ATP5D	P30049	P30049;Q6FG90	ENSG00000099624	NP_001001975;NP_001678	17.49	0.73941	0.23785	3	1241700	0	0
IPI00302740;IPI00643830	40S ribosomal protein S4, Y isoform 1;Ribosomal protein S4, Y-linked 1	RPS4Y1	RPS4Y1;RPS4Y;PRO2646	P22090	P22090;A4FU11;A8K9V4;Q53HI6;Q496E4	ENSG00000129824	NP_000999	29.455	0.7388	0.23709	3	9242700	0	0
IPI00003377;IPI00215907;IPI00332419;IPI00872521;IPI00744364	Splicing factor, arginine/serine-rich 7;Splicing factor 9G8;CDNA FLJ34106 fis, clone FCBBF3008073, highly similar to SPLICING FACTOR, ARGININE/SERINE-RICH 7	SFRS7	SFRS7	Q16629	Q16629;Q564D3;Q8NB80	ENSG00000115875	NP_001026854	27.366	0.73871	0.23699	12	138750000	0	0
IPI00550689	UPF0027 protein C22orf28	C22orf28	C22orf28;HSPC117	Q9Y3I0	Q9Y3I0	ENSG00000100220	NP_055121	55.21	0.73843	0.23665	13	14864000	0	0
IPI00025347;IPI00790725;IPI00792804;IPI00794141	Probable ribosome biogenesis protein NEP1;Nucleolar protein EMG1 homolog;Protein C2f	EMG1	EMG1;C2F	Q92979	Q92979;A8K6D2	ENSG00000126749	NP_006322	26.72	0.73774	0.23581	6	25220000	0	0
IPI00219038;IPI00413826	Histone H3.3	H3F3A	H3F3A;H3.3A;H3F3;PP781;H3F3B;H3.3B	P84243	P84243	ENSG00000132475;ENSG00000163041;ENSG00000196285	NP_002098;NP_005315;XP_001128558;XP_935204	15.328	0.73535	0.2329	4	784210000	0	0
IPI00013174;IPI00556514;IPI00644837;IPI00719549	RNA-binding protein 14;RNA-binding motif protein 14;RRM-containing coactivator activator/modulator;Synaptotagmin-interacting protein;SYT-interacting protein;RNA binding motif protein 14 variant	RBM14	RBM14;SIP	Q96PK6	Q96PK6;Q59GV2	ENSG00000173959	NP_006319	69.491	0.73498	0.23245	22	66037000	0	0
IPI00639887;IPI00797811	Protein FAM60A;Tera protein homolog	FAM60A	FAM60A;C12orf14;L4	Q9NP50	Q9NP50	ENSG00000139146	NP_067061	24.852	0.73479	0.23222	2	828850	0	0
IPI00795611;IPI00384861;IPI00743271;IPI00792012	G protein-coupled receptor kinase interactor 1 variant;ARF GTPase-activating protein GIT1;G protein-coupled receptor kinase-interactor 1;GRK-interacting protein 1;Cool-associated and tyrosine-phosphorylated protein 1;Cat-1;Putative uncharacterized protein DKFZp686G1540;Putative uncharacterized protein DKFZp686G1640	GIT1	GIT1;DKFZp686G1540;DKFZp686G1640	Q59FC3	Q59FC3;Q9Y2X7;Q6NWZ0;Q7Z2E5	ENSG00000108262	NP_001078923;NP_054749	85.445	0.73409	0.23138	4	25572000	0	0
IPI00003833;IPI00794006	Mitochondrial carrier homolog 2;Met-induced mitochondrial protein	MTCH2	MTCH2;MIMP;HSPC032	Q9Y6C9	Q9Y6C9;Q53G34	ENSG00000109919	NP_055157	33.331	0.73324	0.23034	25	318710000	0	0
IPI00465361;IPI00397611	60S ribosomal protein L13;Breast basic conserved protein 1	RPL13	RPL13;BBC1;OK/SW-cl.46	P26373	P26373;A8K4C8;O60250;Q567Q8;Q6NZ55;A6NEE3	ENSG00000167526	NP_000968;NP_150254;XP_371023;XP_947268	24.261	0.73319	0.23029	23	265350000	0	0
IPI00002902	Nucleolar protein 9	NOL9	NOL9	Q5SY16	Q5SY16;Q2NL84	ENSG00000162408	NP_078930	79.322	0.73265	0.22963	2	8015700	0	0
IPI00022228;IPI00443983;IPI00442135	Vigilin;High density lipoprotein-binding protein;HDL-binding protein;CDNA FLJ45936 fis, clone PLACE7004103, highly similar to Vigilin	HDLBP	HDLBP;HBP;VGL	Q00341	Q00341;Q2HJC8;Q53QU2;Q5HYC5;Q96CF6;Q6ZS03	ENSG00000115677	NP_005327;NP_976221	141.44	0.72994	0.22636	46	352530000	0	0
IPI00017510	Cytochrome c oxidase subunit 2;Cytochrome c oxidase polypeptide II	MT-CO2	MT-CO2;COII;COXII;MTCO2	P00403	P00403;A0S0W7;A0S2P1;A0S3T1;A0SA07;A1Z455;A1Z4V2;A4ZKZ0;A6YW54;A6YWD1;A6YXV0;A6Z3M5;A6Z6E8;A6ZEU4;A6ZF47;A6ZFK3;A6ZHA9;A7LDC6;A7LF11;A7LFA2;Q06TE6;Q09U41;Q0Z7D8;Q0Z7F1;Q0Z7J0;Q0Z7K3;Q0Z7S0;Q14XI3;Q14XT3;Q15HH9;Q19MP7;Q305H0;Q4EYL1;Q4EZD4;Q4F4V6;Q4F6A2;Q4GCC3;Q4GCG2;Q4GCZ4;Q4GHE1;Q4GQP0;Q4GVP5;Q4GW12;Q4R1L3;Q4R1L5;Q5S971;Q5SA98;Q5SAP1;Q5SB08;Q5XRW8;Q6R0V6;Q6RKW8;Q6RNN7;Q6RQ80;Q6VIG7;Q6VJD8;Q6VJJ3;…	ENSG00000198712;ENSG00000212874	AP_000642;NP_536846	25.565	0.72814	0.2242	3	4940200	0	0
IPI00015838	Cell growth-regulating nucleolar protein	LYAR	LYAR;PNAS-5	Q9NX58	Q9NX58;A8K3Y5	ENSG00000145220	NP_060286	43.614	0.72772	0.2237	3	8930700	0	0
IPI00012443;IPI00219570	Acidic fibroblast growth factor intracellular-binding protein;aFGF intracellular-binding protein;FGF-1 intracellular-binding protein	FIBP	FIBP	O43427	O43427;Q27Q85;Q53F51;A8K0J7	ENSG00000172500	NP_942600;NP_004205	41.878	0.72759	0.22354	2	3610200	0	0
IPI00032439	DNA-directed RNA polymerases I and III subunit RPAC2;RNA polymerases I and III subunit AC2;DNA-directed RNA polymerase I subunit D;DNA-directed RNA polymerase I 16 kDa polypeptide;RPA16;RPC16;hRPA19;AC19	POLR1D	POLR1D	Q9Y2S0	Q9Y2S0	ENSG00000186184	NP_057056	15.237	0.72755	0.2235	2	5681500	0	0
IPI00419266	NADH dehydrogenase [ubiquinone] 1 alpha subcomplex subunit 6;NADH-ubiquinone oxidoreductase B14 subunit;Complex I-B14;CI-B14	NDUFA6	NDUFA6;NADHB14	P56556	P56556;Q6FGW0;Q6IBT8	ENSG00000184983	NP_002481	17.871	0.72753	0.22347	8	21697000	0	0
IPI00005978;IPI00796848;IPI00385786;IPI00746575;IPI00876956;IPI00477842;IPI00856075;IPI00739666	Splicing factor, arginine/serine-rich 2;Splicing factor SC35;SC-35;Splicing component, 35 kDa;Protein PR264;CDNA FLJ35170 fis, clone PLACE6012942, highly similar to SPLICING FACTOR, ARGININE/SERINE-RICH 2;CDNA FLJ36307 fis, clone THYMU2004906, moderately similar to SPLICING FACTOR, ARGININE/SERINE-RICH 2;Splicing factor, arginine/serine-rich 2, isoform CRA_f;SFRS2 protein;Splicing factor, arginin…	SFRS2	SFRS2;hCG_27842;SFRS2B;SRP46	Q01130	Q01130;Q53FN0;Q8NAK9;Q8N220;Q6NXQ0;Q9BRL6	ENSG00000161547;ENSG00000180771	NP_003007;NP_115285	25.476	0.72728	0.22317	6	19733000	0	0
IPI00465186;IPI00107831;IPI00871665;IPI00642154;IPI00853550;IPI00480183;IPI00853169	Protein tyrosine phosphatase, receptor type, F;Protein tyrosine phosphatase, receptor type, F, isoform CRA_a;Receptor-type tyrosine-protein phosphatase F precursor;LAR protein;Leukocyte antigen related;Protein tyrosine phosphatase, receptor type, F isoform 2 variant;Putative uncharacterized protein DKFZp686B1310;LAR splice variant 1	PTPRF	PTPRF;RP5-1029K14.1-002;hCG_25208;LAR;DKFZp686B1310	Q5T021	Q5T021;P10586;Q5T022;Q5W9G2;Q86WS0;Q59FI2;A6NIY2;Q7Z3X4;A6NET1;Q5W9G3	ENSG00000142949	NP_569707;NP_002831	211.68	0.72725	0.22314	3	7481700	0	0
IPI00150269;IPI00218435	U4/U6 small nuclear ribonucleoprotein Prp4;U4/U6 snRNP 60 kDa protein;WD splicing factor Prp4;hPrp4;PRP4 homolog	PRPF4	PRPF4;PRP4	O43172	O43172;Q59EL4;Q5T1M8;Q6IAP9;Q5T1M7	ENSG00000136875	NP_004688	58.449	0.72665	0.22241	4	3685600	0	0
IPI00023785;IPI00651677;IPI00651653;IPI00847768	Probable ATP-dependent RNA helicase DDX17;DEAD box protein 17;RNA-dependent helicase p72;DEAD box protein p72	DDX17	DDX17	Q92841	Q92841;Q59F66	ENSG00000100201	NP_006377;NP_001091975;NP_001091974	80.272	0.72651	0.22224	11	78754000	DDX17	0
IPI00144293;IPI00376222	YTH domain-containing protein 1;Putative splicing factor YT521	YTHDC1	YTHDC1;KIAA1966;YT521	Q96MU7	Q96MU7	ENSG00000083896	NP_001026902;NP_588611	84.699	0.72539	0.2209	3	14094000	0	0
IPI00744115;IPI00796978;IPI00552081;IPI00552419;IPI00383473	Propionyl-CoA carboxylase alpha chain, mitochondrial precursor;PCCase subunit alpha;Propanoyl-CoA:carbon dioxide ligase subunit alpha	PCCA	PCCA	P05165	P05165;Q8WXQ7	ENSG00000175198	NP_000273	80.058	0.72466	0.22004	4	5757300	0	0
IPI00410485;IPI00796728;IPI00796238;IPI00478317;IPI00383208	Serine/threonine-protein kinase TAO3;Thousand and one amino acid protein 3;Jun kinase-inhibitory kinase;JNK/SAPK-inhibitory kinase;Dendritic cell-derived protein kinase;Cutaneous T-cell lymphoma tumor antigen HD-CL-09;CTCL tumor antigen HD-CL-09;Kinase from chicken homolog A;hKFC-A;Uncharacterized protein TAOK3	TAOK3	TAOK3;DPK;JIK;KDS;MAP3K18	Q9H2K8	Q9H2K8;A8K0J3;A6NES2	ENSG00000135090	NP_057365	105.4	0.72426	0.21957	6	24896000	0	0
IPI00215637;IPI00647597;IPI00071483;IPI00456933	ATP-dependent RNA helicase DDX3X;DEAD box protein 3, X-chromosomal;Helicase-like protein 2;HLP2;DEAD box, X isoform	DDX3X	DDX3X;DBX;DDX3	O00571	O00571;Q59GX6;Q5JSI3;Q5S4N1	ENSG00000215301	NP_001347	73.243	0.72371	0.2189	46	801050000	0	0
IPI00298738;IPI00790875;IPI00847921	DNA-directed RNA polymerase;DNA-directed RNA polymerase, mitochondrial precursor;MtRPOL	POLRMT	POLRMT	Q4G0F4	Q4G0F4;O00411;Q59E91	ENSG00000099821	NP_005026	140.21	0.72233	0.21726	4	33228000	0	0
IPI00031836	Developmentally-regulated GTP-binding protein 1;DRG 1;Protein NEDD3;Neural precursor cell expressed developmentally down-regulated protein 3	DRG1	DRG1;NEDD3	Q9Y295	Q9Y295;A6PVG0;Q9UFA5	ENSG00000185721	NP_004138	40.542	0.72195	0.21681	9	40442000	0	0
IPI00328715	Protein LYRIC;Lysine-rich CEACAM1 co-isolated protein;3D3/LYRIC;Metastasis adhesion protein;Metadherin;Astrocyte elevated gene-1 protein;AEG-1	MTDH	MTDH;AEG1;LYRIC	Q86UE4	Q86UE4;Q05DH2;Q52QU9	ENSG00000147649	NP_848927	63.836	0.72121	0.21594	8	22607000	0	0
IPI00438212;IPI00438213;IPI00783187;IPI00551012	Protection of telomeres protein 1;hPot1;POT1-like telomere end-binding protein;Uncharacterized protein POT1;POT1 protection of telomeres 1 homolog (S. pombe), isoform CRA_a;Protection of telomeres protein 1 variant 4	POT1	POT1;hCG_32923	Q9NUX5	Q9NUX5;Q5MJ32;Q5MJ34;Q5MJ36;A8MTK3;Q5MJ33;Q5MJ35	ENSG00000128513	NP_056265;NP_001036059	71.441	0.72046	0.21504	3	10807000	0	0
IPI00009694;IPI00515066	DNA-repair protein complementing XP-A cells;Xeroderma pigmentosum group A-complementing protein	XPA	XPA;XPAC	P23025	P23025;Q5T1U9;Q6LD02	ENSG00000136936	NP_000371	31.368	0.72012	0.21465	2	4212300	0	0
IPI00021263;IPI00789337;IPI00793388;IPI00790689	14-3-3 protein zeta/delta;Protein kinase C inhibitor protein 1;KCIP-1;Tyrosine 3-monooxygenasea/tryptophan 5-monooxygenase activation protein zeta	YWHAZ	YWHAZ	P63104	P63104;A8K1N0;Q2F831	ENSG00000164924	NP_003397;NP_663723	27.745	0.71984	0.21431	4	13340000	0	0
IPI00300659;IPI00448517	Parafibromin;Cell division cycle protein 73 homolog;Hyperparathyroidism 2 protein	CDC73	CDC73;C1orf28;HRPT2	Q6P1J9	Q6P1J9;A6NLZ8	ENSG00000134371	NP_078805	60.576	0.71845	0.21267	3	3616100	0	0
IPI00030177;IPI00479716;IPI00402156;IPI00419892;IPI00807402;IPI00218576;IPI00218578;IPI00332627;IPI00477425	Recombining binding protein suppressor of hairless;J kappa-recombination signal-binding protein;RBP-J kappa;RBP-J;RBP-JK;CBF-1;Renal carcinoma antigen NY-REN-30	RBPJ	RBPJ;IGKJRB;IGKJRB1;RBPJK;RBPSUH	Q06330	Q06330	ENSG00000168214	NP_005340;NP_056958;NP_976029;NP_976028	55.663	0.71821	0.21238	5	1487500	0	0
IPI00470711;IPI00816614;IPI00470468	Protein EFR3 homolog A;Protein EFR3-like	EFR3A	EFR3A;KIAA0143	Q14156	Q14156;A7MD19;A0PJL1;A2VDI4;A6NJG4	ENSG00000132294	NP_055952	92.923	0.71818	0.21235	2	2917000	0	0
IPI00009057;IPI00179890	Ras GTPase-activating protein-binding protein 2;G3BP-2;GAP SH3 domain-binding protein 2	G3BP2	G3BP2;KIAA0660	Q9UN86	Q9UN86;A8K6X1;A8K6V7	ENSG00000138757	NP_036429;NP_987101;NP_987100	54.12	0.7165	0.21038	4	2057200	0	0
IPI00059279;IPI00794037;IPI00655649	Exocyst complex component 4;Exocyst complex component Sec8	EXOC4	EXOC4;KIAA1699;SEC8;SEC8L1	Q96A65	Q96A65;Q541U8;Q6NX51	ENSG00000131558	NP_068579	110.5	0.7155	0.2092	3	14706000	0	0
IPI00642778;IPI00877069;IPI00643427;IPI00793916;IPI00852605;IPI00797678;IPI00852839	Inactive ubiquitin carboxyl-terminal hydrolase 54;Inactive ubiquitin-specific peptidase 54;USP54 protein	USP54	USP54;C10orf29	Q70EL1	Q70EL1;Q6ZSP1;Q6ZTM0;A1L4Q4;Q6P1N6;Q6ZSR1;Q6ZSX9;Q8N1X2	ENSG00000166348	NP_689799	187.39	0.71317	0.20647	7	13329000	0	0
IPI00032202;IPI00642178;IPI00741027	WD repeat-containing protein 37;WDR37 protein	WDR37	WDR37;KIAA0982	Q9Y2I8	Q9Y2I8;A8K976;Q8WVG2	ENSG00000047056	NP_054742	54.793	0.71194	0.20504	3	2923300	0	0
IPI00007346;IPI00643915;IPI00645020;IPI00397191;IPI00024129;IPI00743250;IPI00106604;IPI00871710;IPI00748376;IPI00644363	Peptidyl-prolyl cis-trans isomerase H;PPIase H;Rotamase H;U-snRNP-associated cyclophilin SnuCyp-20;USA-CYP;Small nuclear ribonucleoprotein particle-specific cyclophilin H;CypH;Peptidyl-prolyl cis-trans isomerase	PPIH	PPIH;CYP20;CYPH;hCG_21746	O43447	O43447;Q6FH36;Q6FH57;A6NNE7	ENSG00000171960	NP_006338	19.208	0.71173	0.2048	3	4440100	0	0
IPI00477686;IPI00876896	Transcription initiation factor IIF subunit beta;TFIIF-beta;ATP-dependent helicase GTF2F2;General transcription factor IIF subunit 2;Transcription initiation factor RAP30;Uncharacterized protein GTF2F2	GTF2F2	GTF2F2;RAP30	P13984	P13984;A6NNS5;Q5W0H3;A8MSM2	ENSG00000188342	NP_004119	28.473	0.71021	0.20303	11	27411000	0	0
IPI00303158;IPI00479958	N-acylneuraminate cytidylyltransferase;CMP-N-acetylneuraminic acid synthetase;CMP-NeuNAc synthetase	CMAS	CMAS	Q8NFW8	Q8NFW8;Q53GF0	ENSG00000111726	NP_061156	48.379	0.70907	0.20171	4	5084600	0	0
IPI00021805;IPI00793470;IPI00796051;IPI00792291;IPI00798081	Microsomal glutathione S-transferase 1;Microsomal GST-1;Microsomal GST-I	MGST1	MGST1;GST12;MGST	P10620	P10620;A8K533;Q6LET6	ENSG00000008394	NP_064696;NP_665707;NP_665734;NP_665735	17.598	0.7085	0.20105	2	2906900	0	0
IPI00166865	CDGSH iron sulfur domain-containing protein 2;Endoplasmic reticulum intermembrane small protein;MitoNEET-related 1 protein;Miner1	CISD2	CISD2;CDGSH2;ERIS;ZCD2	Q7Z3D5	Q7Z3D5;Q8N5K1	ENSG00000145354	NP_001008389	15.278	0.70834	0.20086	2	1297800	0	0
IPI00033153;IPI00749024	Nuclear RNA export factor 1;Tip-associating protein;Tip-associated protein;mRNA export factor TAP;Nuclear RNA export factor 1 variant	NXF1	NXF1;TAP	Q9UBU9	Q9UBU9;Q68CW9;Q59E96	ENSG00000162231	NP_006353;NP_001074960	70.182	0.70825	0.20076	6	33249000	0	0
IPI00015953;IPI00477179;IPI00382397	Nucleolar RNA helicase 2;Nucleolar RNA helicase II;Nucleolar RNA helicase Gu;RH II/Gu;Gu-alpha;DEAD box protein 21	DDX21	DDX21	Q9NR30	Q9NR30;Q3SWU7;Q8NI92	ENSG00000165732	NP_004719	87.343	0.70748	0.19987	27	296790000	0	0
IPI00412643;IPI00786930;IPI00646643;IPI00386662;IPI00645384;IPI00787793;IPI00736887;IPI00074587;IPI00009071;IPI00291624;IPI00477946	FUS-interacting serine-arginine-rich protein 1;TLS-associated protein with Ser-Arg repeats;TLS-associated protein with SR repeats;TASR;TLS-associated serine-arginine protein;TLS-associated SR protein;40 kDa SR-repressor protein;SRrp40;Splicing factor SRp38;FUS interacting protein (Serine/arginine-rich) 1	FUSIP1	FUSIP1;FUSIP2;TASR;RP11-4M23.6-005;RP11-4M23.6-014	O75494	O75494;Q5JRI0;Q5JRI3;A6NIU7;Q5JRI2;Q5JRI1;A6NI42;Q53GD7;Q5JRH9;A6NFM6;Q5JRI4	ENSG00000188529;ENSG00000215699	XP_001126391;XP_001126361;XP_001126406;XP_941333;NP_473357;XP_001126417;NP_006616;XP_001126375	31.213	0.70703	0.19935	22	387520000	0	0
IPI00302647;IPI00759686;IPI00183065;IPI00743836;IPI00643860	Coiled-coil and C2 domain-containing protein 1A;Five repressor element under dual repression-binding protein 1;FRE under dual repression-binding protein 1;Freud-1;Putative NF-kappa-B-activating protein 023N;CDNA FLJ20475 fis, clone KAT07206	CC2D1A	CC2D1A	Q6P1N0	Q6P1N0;Q9H8P7;Q9NX28	ENSG00000132024	NP_060191	104.06	0.70575	0.19787	5	19626000	0	0
IPI00418797;IPI00026445;IPI00184886	DNA-directed RNA polymerase I subunit RPA2;RNA polymerase I subunit 2;DNA-directed RNA polymerase I 135 kDa polypeptide;RPA135	POLR1B	POLR1B	Q9H9Y6	Q9H9Y6;Q9NVC2;Q2TAM4;Q4QRK8;Q6DKI9;Q9BSR4	ENSG00000125630	NP_061887	128.23	0.70478	0.19675	13	186650000	0	0
IPI00642862	Peptidyl-prolyl cis-trans isomerase-like 4;PPIase;Rotamase;Cyclophilin-like protein PPIL4	PPIL4	PPIL4	Q8WUA2	Q8WUA2;Q32Q83;Q6P392;Q96AL2;Q9H287;Q9P1R3	ENSG00000131013	NP_624311	57.224	0.70429	0.19619	3	13720000	0	0
IPI00789740;IPI00027717;IPI00789983;IPI00792828	Gem (Nuclear organelle) associated protein 4;Component of gems 4;Gemin-4;p97;Putative uncharacterized protein	GEMIN4	GEMIN4	Q8WUM5	Q8WUM5;P57678;Q9HBB9;Q9HC39	ENSG00000179409	NP_056536	120.47	0.70359	0.1954	4	23027000	0	0
IPI00026167	NHP2-like protein 1;High mobility group-like nuclear protein 2 homolog 1;U4/U6.U5 tri-snRNP 15.5 kDa protein;OTK27;hSNU13	NHP2L1	NHP2L1	P55769	P55769;Q6FHM6	ENSG00000100138	NP_001003796;NP_004999	14.173	0.70352	0.19532	6	22497000	0	0
IPI00020075	Abhydrolase domain-containing protein 10, mitochondrial precursor	ABHD10	ABHD10	Q9NUJ1	Q9NUJ1	ENSG00000144827	NP_060864	33.932	0.70107	0.19252	3	21113000	0	0
IPI00300567;IPI00398758;IPI00749142;IPI00383752	3,2-trans-enoyl-CoA isomerase, mitochondrial precursor;Dodecenoyl-CoA isomerase;Delta(3),Delta(2)-enoyl-CoA isomerase;D3,D2-enoyl-CoA isomerase;Delta 3, delta 2-enoyl-CoA isomerase	DCI	DCI	P42126	P42126;A8K512;Q96DC0;A6NN58;Q9UDG6	ENSG00000167969	NP_001910	32.816	0.70086	0.19227	2	2482000	0	0
IPI00396378;IPI00874030;IPI00414696;IPI00386854	Heterogeneous nuclear ribonucleoproteins A2/B1;hnRNP A2 / hnRNP B1;cDNA FLJ75945, highly similar to Homo sapiens heterogeneous nuclear ribonucleoprotein A2/B1 (HNRPA2B1), transcript variant B1, mRNA;HNRPA2B1 protein	HNRNPA2B1	HNRNPA2B1;HNRPA2B1	P22626	P22626;A8K064;Q9BWA9	ENSG00000122566	NP_112533;NP_002128	37.429	0.70063	0.19202	28	470990000	0	0
IPI00642816;IPI00216125;IPI00419797	Signal recognition particle 9 kDa protein;SRP9;SRP9 protein;Signal recognition particle 9kDa, isoform CRA_b;Signal recognition particle 9 kDa isoform;Putative uncharacterized protein DKFZp564M2223	SRP9	SRP9;hCG_1984300;DKFZp564M2223	P49458	P49458;A8K0N0;Q8WVW9;Q6NVX0;Q8WTW0;Q659G3;Q6P2S0	ENSG00000143742;ENSG00000180581	NP_003124;XP_932544;XP_943209	10.112	0.69955	0.19079	5	47990000	0	0
IPI00010239;IPI00873803;IPI00477265	Archaemetzincin-2;Archeobacterial metalloproteinase-like protein 2;Uncharacterized protein ENSP00000376482	AMZ2	AMZ2;BM-014	Q86W34	Q86W34;A8MZ48	ENSG00000196704	NP_001028741;NP_001028742;NP_001028743;NP_001028744;NP_057711	41.264	0.69894	0.19009	5	24725000	0	0
IPI00455457	Histone cluster 2, H3, pseudogene 2	RP5-998N21.6-001	RP5-998N21.6-001	Q5TEC6	Q5TEC6	ENSG00000203818		15.43	0.69873	0.18986	3	10118000	0	0
IPI00334713;IPI00334587;IPI00742926;IPI00106509;IPI00329355	Heterogeneous nuclear ribonucleoprotein A/B;hnRNP A/B;APOBEC1-binding protein 1;ABBP-1	HNRPAB	HNRPAB;ABBP1	Q99729	Q99729;Q53F64	ENSG00000197451	NP_004490;NP_112556	30.588	0.69824	0.1893	17	139030000	0	0
IPI00025512	Heat shock protein beta-1;HspB1;Heat shock 27 kDa protein;HSP 27;Stress-responsive protein 27;SRP27;Estrogen-regulated 24 kDa protein;28 kDa heat shock protein	HSPB1	HSPB1;HSP27	P04792	P04792;Q96C20;Q96EI7;Q9UC35	ENSG00000106211	NP_001531	22.782	0.69795	0.18898	25	265320000	0	0
IPI00453473	Histone H4	HIST1H4A	HIST1H4A;H4/A;H4FA;HIST1H4B;H4/I;H4FI;HIST1H4C;H4/G;H4FG;HIST1H4D;H4/B;H4FB;HIST1H4E;H4/J;H4FJ;HIST1H4F;H4/C;H4FC;HIST1H4H;H4/H;H4FH;HIST1H4I;H4/M;H4FM;HIST1H4J;H4/E;H4FE;HIST1H4K;H4/D;H4FD;HIST1H4L;H4/K;H4FK;HIST2H4A;H4/N;H4F2;H4FN;HIST2H4;HIST4H4	P62805	P62805;A2VCL0;Q0VAS5;Q6B823;Q6DRA9;Q6FGB8;Q6NWP7	ENSG00000124529;ENSG00000158406;ENSG00000182217;ENSG00000183941;ENSG00000188987;ENSG00000196176;ENSG00000197061;ENSG00000197238;ENSG00000197837;ENSG00000197914;ENSG00000198327;ENSG00000198339;ENSG00000198518;ENSG00000198558	NP_001029249;NP_003486;NP_003529;NP_003530;NP_003531;NP_003532;NP_003533;NP_003534;NP_003535;NP_003536;NP_003537;NP_003539;NP_068803;NP_778224	11.367	0.6966	0.18746	46	1048500000	0	0
IPI00514301;IPI00335131;IPI00646452;IPI00555605;IPI00641315;IPI00873249;IPI00844259;IPI00644270;IPI00647325	Peripheral plasma membrane protein CASK;hCASK;Calcium/calmodulin-dependent serine protein kinase;Lin-2 homolog;MAGUK family	CASK	CASK;LIN2;RP11-540L11.1-012	O14936	O14936;A6NES1;A6NFC6;Q5JR29;Q5JS79	ENSG00000147044	NP_003679	105.12	0.6946	0.1852	4	35300000	0	0
IPI00333010;IPI00642935;IPI00383486	Calcium homeostasis endoplasmic reticulum protein;SR-related CTD associated factor 6;ERPROT 213-21;Calcium homeostasis endoplasmic reticulum protein variant	CHERP	CHERP;DAN26;SCAF6	Q8IWX8	Q8IWX8;Q59ET1	ENSG00000085872	NP_006378	103.57	0.69432	0.18489	4	20420000	0	0
IPI00329646;IPI00874020	Pterin-4-alpha-carbinolamine dehydratase 2;PHS 2;4-alpha-hydroxy-tetrahydropterin dehydratase 2;DcoH-like protein DCoHm;Dimerization cofactor of hepatocyte nuclear factor 1 from muscle;HNF-1-alpha dimerization cofactor	PCBD2	PCBD2;DCOH2;DCOHM	Q9H0N5	Q9H0N5	ENSG00000132570	NP_115527	14.365	0.6942	0.18475	2	6293600	0	0
IPI00299254	Eukaryotic translation initiation factor 5B;eIF-5B;Translation initiation factor IF-2	EIF5B	EIF5B;IF2;KIAA0741	O60841	O60841;A0JLR8;Q05CQ1;Q53RV7;Q53SI8;Q8N5A0	ENSG00000158417	NP_056988	138.8	0.69336	0.18381	28	496180000	0	0
IPI00012645;IPI00218207;IPI00845381;IPI00871932;IPI00005614;IPI00328230;IPI00333015;IPI00783228;IPI00847733;IPI00216704;IPI00237806	Spectrin beta chain, brain 2;Spectrin, non-erythroid beta chain 2;Beta-III spectrin	SPTBN2	SPTBN2;KIAA0302	O15020	O15020	ENSG00000173898	NP_008877	271.29	0.69238	0.18272	30	174050000	SPTBN2	0
IPI00016861;IPI00412837	General transcription factor 3C polypeptide 2;Transcription factor IIIC subunit beta;TF3C-beta;TFIIIC 110 kDa subunit;TFIIIC110	GTF3C2	GTF3C2;KIAA0011	Q8WUA4	Q8WUA4;Q53QN0;Q53SY8	ENSG00000115207	NP_001030598;NP_001512	102.01	0.6911	0.18129	9	53507000	GTF3C2	0
IPI00165506	Polymerase delta-interacting protein 2;38 kDa DNA polymerase delta interaction protein;p38	POLDIP2	POLDIP2;PDIP38;POLD4;HSPC017	Q9Y2S7	Q9Y2S7;Q9UG21	ENSG00000004142	NP_056399	42.033	0.68816	0.17803	3	12102000	0	0
IPI00027834;IPI00796199;IPI00465225;IPI00647473;IPI00871399	Heterogeneous nuclear ribonucleoprotein L;hnRNP L;Uncharacterized protein HNRNPL;cDNA FLJ75895, highly similar to Homo sapiens heterogeneous nuclear ribonucleoprotein L (HNRPL), transcript variant 2, mRNA	HNRNPL	HNRNPL;HNRPL;P/OKcl.14	P14866	P14866;A6ND69;Q6NTA2;A6NIT8	ENSG00000104824	NP_001524;NP_001005335	64.132	0.6875	0.1773	54	276280000	0	0
IPI00007089;IPI00744761	TGF-beta-inducible nuclear protein 1;Hairy cell leukemia protein 1	TINP1	TINP1;HUSSY-29	O95478	O95478;Q5J7U2	ENSG00000164346	NP_055701	30.065	0.68596	0.17561	2	4575800	0	0
IPI00645702	CTP synthase 2;UTP--ammonia ligase 2;CTP synthetase 2	CTPS2	CTPS2	Q9NRF8	Q9NRF8;Q9H6Q0	ENSG00000047230	NP_062831;NP_787055	65.677	0.68432	0.17381	2	6916500	0	0
IPI00552639;IPI00479262;IPI00759560;IPI00384463;IPI00798400;IPI00386533;IPI00220365;IPI00442069;IPI00796985	Eukaryotic translation initiation factor 4 gamma 1;eIF-4-gamma 1;eIF-4G1;eIF-4G 1;p220;EIF4G1 variant protein	EIF4G1	EIF4G1;EIF4F;EIF4G;EIF4GI;EIF4G1 variant protein	Q04637	Q04637;Q96I65;Q4LE58	ENSG00000114867	NP_886553;NP_937884;NP_937887;NP_937885;NP_004944	175.53	0.68271	0.17205	6	11453000	0	0
IPI00465045;IPI00643040;IPI00871217	CDNA FLJ40050 fis, clone SYNOV3000184	DIP2B	DIP2B	Q8N1L5	Q8N1L5;Q8NB38;Q96IB4;Q9P265	ENSG00000066084	NP_775873	171.49	0.68262	0.17194	2	12220000	0	0
IPI00177437;IPI00219317;IPI00219318	Crooked neck-like protein 1;Crooked neck homolog;hCrn	CRNKL1	CRNKL1;CRN;CGI-201;MSTP021	Q9BZJ0	Q9BZJ0;A8K9T4;Q5JY65;Q69YP1;Q8IXG0	ENSG00000101343	NP_057736	100.45	0.68083	0.17001	2	2055600	0	0
IPI00376317;IPI00641449;IPI00477242	Enhancer of mRNA-decapping protein 4;Human enhancer of decapping large subunit;Hedls;Autoantigen Ge-1;Autoantigen RCD-8;Uncharacterized protein EDC4	EDC4	EDC4;HEDLS	Q6P2E9	Q6P2E9;A8K4T4;A6NGM1	ENSG00000038358	NP_055144	151.66	0.68006	0.16917	13	43983000	0	0
IPI00045764;IPI00447589	Putative uncharacterized protein FLJ14803;FLJ14803 protein	FLJ14803	FLJ14803;tcag7.340	A4D1L1	A4D1L1;Q49A50;Q8NCH3;Q96SK2;Q6PF00	ENSG00000146842	NP_116231	62.921	0.67974	0.16883	2	8181400	0	0
IPI00030363;IPI00440499;IPI00062003	Acetyl-CoA acetyltransferase, mitochondrial precursor;Acetoacetyl-CoA thiolase;T2;ACAT1 protein	ACAT1	ACAT1;ACAT;MAT	P24752	P24752;Q6P3T4;Q96FG8	ENSG00000075239	NP_000010	45.199	0.67774	0.16667	10	10068000	0	0
IPI00017802;IPI00102904	Methylglutaconyl-CoA hydratase, mitochondrial precursor;AU-specific RNA-binding enoyl-CoA hydratase;AU-binding protein/enoyl-CoA hydratase	AUH	AUH	Q13825	Q13825;Q5VYU8;Q5VYU7	ENSG00000148090	NP_001689	35.608	0.6765	0.16533	2	4151000	0	0
IPI00020539;IPI00643242	Pyroglutamyl-peptidase 1;Pyroglutamyl-peptidase I;Pyrrolidone-carboxylate peptidase;5-oxoprolyl-peptidase;PGP-I;PGPEP1 protein;Pyroglutamyl-peptidase I, isoform CRA_c	PGPEP1	PGPEP1;PGPI;hCG_37051	Q9NXJ5	Q9NXJ5;A8K1Q3;Q8IVT1	ENSG00000130517	NP_060182	23.138	0.6764	0.16522	2	15194000	0	0
IPI00465222;IPI00373870;IPI00411592	Chromodomain-helicase-DNA-binding protein 3;ATP-dependent helicase CHD3;CHD-3;Mi-2 autoantigen 240 kDa protein;Mi2-alpha;Zinc finger helicase;hZFH	CHD3	CHD3	Q12873	Q12873;Q2TAZ1	ENSG00000170004	NP_001005271;NP_001005273;NP_005843	233.03	0.67587	0.16466	8	65201000	0	0
IPI00790010;IPI00008468	PTB domain-containing engulfment adapter protein 1;GULP;PTB domain adapter protein CED-6;Cell death protein 6 homolog	GULP1	GULP1;CED6;GULP	Q9UBP9	Q9UBP9	ENSG00000144366	NP_057399	34.49	0.67519	0.16393	7	70647000	0	0
IPI00645403;IPI00845521;IPI00103018;IPI00187002;IPI00845225;IPI00845454;IPI00855886;IPI00853173;IPI00643898;IPI00644401	Sickle tail protein homolog;Likely orthologue of Mus musculus enhancer trap locus 4	SKT	SKT;KIAA1217;RP11-324E23.1-005;RP11-324E23.1-006	Q5T5P2	Q5T5P2;A6PVQ7;A5LHW9;A6NLF3;Q5T5P3;A6PVQ6;A6PVQ5;Q5T5P1;Q5T5P0	ENSG00000120549	NP_062536;NP_001091971;NP_001091970	214.11	0.67493	0.16366	7	22920000	0	0
IPI00746657;IPI00031556;IPI00830039	Splicing factor U2AF 65 kDa subunit;U2 auxiliary factor 65 kDa subunit;U2 snRNP auxiliary factor large subunit;hU2AF(65);U2 small nuclear RNA auxiliary factor 2;U2 (RNU2) small nuclear RNA auxiliary factor 2, isoform CRA_c	U2AF2	U2AF2;U2AF65;hCG_92377	A6NN86	A6NN86;P26368;Q96HC5	ENSG00000063244	NP_009210;NP_001012496	53.728	0.67376	0.1624	18	97261000	U2AF2	0
IPI00002580	Phosphatidylinositol-4-phosphate 3-kinase C2 domain-containing alpha polypeptide;Phosphoinositide 3-Kinase-C2-alpha;PtdIns-3-kinase C2 alpha;PI3K-C2alpha	PIK3C2A	PIK3C2A	O00443	O00443	ENSG00000011405	NP_002636	190.68	0.67125	0.15974	2	4168000	0	0
IPI00008991	TATA-binding protein-associated phosphoprotein;Down-regulator of transcription 1;Dr1 protein;Negative cofactor 2 beta;NC2 beta	DR1	DR1	Q01658	Q01658;Q53F47;Q658N3	ENSG00000117505	NP_001929	19.443	0.67079	0.15925	2	109840000	0	0
IPI00007611;IPI00789135;IPI00853134	ATP synthase subunit O, mitochondrial precursor;Oligomycin sensitivity conferral protein;OSCP	ATP5O	ATP5O;ATPO	P48047	P48047;Q53HH2	ENSG00000159186	NP_001688	23.277	0.67073	0.1592	9	34844000	0	0
IPI00073602	Exosome complex exonuclease MTR3;mRNA transport regulator 3 homolog;hMtr3;Exosome component 6;p11	EXOSC6	EXOSC6;MTR3	Q5RKV6	Q5RKV6	ENSG00000157344	NP_478126	28.235	0.6707	0.15916	7	26792000	0	0
IPI00384274;IPI00304922	LSM domain-containing protein 1;Phosphonoformate immuno-associated protein 2	LSMD1	LSMD1;PFAAP2	Q9BRA0	Q9BRA0	ENSG00000183011	NP_115732	18.736	0.67022	0.15866	3	7639200	0	0
IPI00032849;IPI00784265;IPI00747237	UPF0384 protein CGI-117;HBV pre-S2 trans-regulated protein 3;HSPC111 protein;Putative uncharacterized protein HSPC111;HSPC185	CGI-117	CGI-117;HSPC111;hCG_1980223	Q9Y3C1	Q9Y3C1;Q05D05;Q6PIM0;Q9P0T8	ENSG00000048162	NP_057475	21.188	0.67019	0.15862	7	6925600	0	0
IPI00787531;IPI00298949;IPI00784139;IPI00384168	Cyclin G-associated kinase	GAK	GAK	O14976	O14976;Q59HA5;Q5U4P5	ENSG00000178950	XP_001127411;NP_005246	144.64	0.66997	0.15839	5	43449000	0	0
IPI00844264;IPI00470891;IPI00873244;IPI00442103	Putative uncharacterized protein DKFZp779B0247;Cold shock domain-containing protein E1;UNR protein;N-ras upstream gene protein	DKFZp779B0247	DKFZp779B0247;CSDE1;D1S155E;KIAA0885;NRU;UNR	Q68DF1	Q68DF1;O75534;A8K281;Q9GZV0;Q8WU01;Q96L66;Q9UG12;Q9UG93	ENSG00000009307	NP_001007554;NP_009089	90.553	0.6692	0.15759	8	40434000	0	0
IPI00024524	RNA-binding protein PNO1	PNO1	PNO1	Q9NRX1	Q9NRX1;A8K6Q0	ENSG00000115946	NP_064528	27.924	0.66881	0.15717	3	12294000	0	0
IPI00013683;IPI00152453;IPI00640115;IPI00644620	Tubulin beta-3 chain;Tubulin beta-III;Tubulin beta-4;Melanocortin 1 receptor;cDNA FLJ77784;HCG1983504, isoform CRA_f	TUBB3	TUBB3;TUBB4;MC1R;hCG_1983504	Q13509	Q13509;Q3ZCR3;Q9BV28;A8I0M1;Q1JUL6;Q1JUL8;Q1JUL9;Q1JUM0;Q1JUM2;Q1JUM3;Q1JUM4;Q53G92;Q6UR92;Q6UR93;Q6UR94;Q6UR95;Q6UR96;Q6UR97;Q6UR98;Q7KZS6;Q86YW1;A8K854	ENSG00000198211	NP_006077	50.432	0.66705	0.15533	2	932240	0	0
IPI00793201;IPI00006252	Multisynthetase complex auxiliary component p43;Endothelial monocyte-activating polypeptide 2;EMAP-II;Small inducible cytokine subfamily E member 1	SCYE1	SCYE1;EMAP2	Q12904	Q12904	ENSG00000164022	NP_004748	37.039	0.66642	0.15468	5	21295000	0	0
IPI00745955	Probable rRNA-processing protein EBP2;EBNA1-binding protein 2;Nucleolar protein p40	EBNA1BP2	EBNA1BP2;EBP2	Q99848	Q99848;Q6IB29	ENSG00000117395	NP_006815	34.852	0.66637	0.15462	2	2059500	0	0
IPI00032459	AP-3 complex subunit mu-1;Adapter-related protein complex 3 mu-1 subunit;Mu3A-adaptin;Mu-adaptin 3A;AP-3 adapter complex mu3A subunit	AP3M1	AP3M1	Q9Y2T2	Q9Y2T2;Q8NDP0;Q9H5L2	ENSG00000185009	NP_036227;NP_996895	46.939	0.66394	0.15209	2	1857500	0	0
IPI00297191;IPI00788158;IPI00646675;IPI00644871	Mediator of RNA polymerase II transcription subunit 14;Mediator complex subunit 14;CRSP complex subunit 2;Cofactor required for Sp1 transcriptional activation subunit 2;Transcriptional coactivator CRSP150;Vitamin D3 receptor-interacting protein complex 150 kDa component;DRIP150;Thyroid hormone receptor-associated protein complex 170 kDa component;Trap170;Activator-recruited cofactor 150 kDa compo…	MED14	MED14;ARC150;CRSP2;CXorf4;DRIP150;EXLM1;RGR1;TRAP170	O60244	O60244;A8KAK5	ENSG00000180182	NP_004220;XP_001126052	160.6	0.66271	0.15082	2	21956000	0	0
IPI00215965;IPI00465365;IPI00797148;IPI00760620;IPI00644968;IPI00411329;IPI00873583;IPI00478539;IPI00738822;IPI00414312;IPI00797902;IPI00399037;IPI00873000;IPI00742127;IPI00176692;IPI00871473;IPI00789127;IPI00869068;IPI00738128;IPI00739932;IPI00871616;IPI00869310;IPI00869016;IPI00796602;IPI00874140;IPI00869065	Heterogeneous nuclear ribonucleoprotein A1;Helix-destabilizing protein;Single-strand RNA-binding protein;hnRNP core protein A1;HNRPA1 protein;Uncharacterized protein ENSP00000222956;Uncharacterized protein ENSP00000375523;OTTHUMP00000018460;Heterogeneous nuclear ribonucleoprotein A1-like, isoform CRA_b	HNRNPA1	HNRNPA1;HNRPA1;RP11-78J21.1;RP11-78J21.1-001;hCG_1981929	P09651	P09651;A8K4Z8;Q0VAC0;Q32P51;Q3MI39;Q6IPF2;Q9BSM5;Q3MIB7;A6NHW6;A6NCA2;A8MYG3;Q5TBS2	ENSG00000135486;ENSG00000215492;ENSG00000206228;ENSG00000212961;ENSG00000139675	NP_112420;NP_002127;XP_933794;XP_941883;NP_001011724;NP_001011725;XP_372050;XP_944980	38.845	0.66083	0.1489	46	280650000	0	0
IPI00472160;IPI00643259;IPI00291316;IPI00412782	Putative uncharacterized protein DKFZp547L106;Rho/rac guanine nucleotide exchange factor (GEF) 2, isoform CRA_b;Rho/rac guanine nucleotide exchange factor (GEF) 2;Rho/Rac guanine nucleotide exchange factor 2;Protein GEF-H1;Proliferating cell nucleolar antigen p40	DKFZp547L106	DKFZp547L106;ARHGEF2;RP11-336K24.3-003;hCG_1996334;RP11-336K24.3-004;RP11-336K24.3-001;KIAA0651;LFP40	Q9H023	Q9H023;Q5VY93;Q5VY92;Q8WUG4;Q92974;Q8TDA3	ENSG00000116584	NP_004714	121.08	0.6608	0.14886	7	70820000	0	0
IPI00641212;IPI00844182;IPI00514436;IPI00747782;IPI00411531;IPI00514820;IPI00642443;IPI00748216;IPI00871523;IPI00644076	General transcription factor IIIC, polypeptide 5, 63kDa;General transcription factor IIIC, polypeptide 5, 63kDa, isoform CRA_d;Uncharacterized protein GTF3C5;General transcription factor 3C polypeptide 5;Transcription factor IIIC subunit epsilon;TF3C-epsilon;TFIIIC 63 kDa subunit;TFIIIC63;General transcription factor IIIC, polypeptide 5, 63kDa, isoform CRA_c	GTF3C5	GTF3C5;RP11-326L24.5-003;hCG_31454;CDABP0017;RP11-326L24.5-005;RP11-326L24.5-007	A6NI44	A6NI44;A6NJB9;Q5T7U2;Q9Y5Q8;Q5T7U3;A6NEN6;Q5T7U1;Q5T7U0	ENSG00000148308	NP_036219	60.54	0.65998	0.14803	2	1247900	0	0
IPI00006987;IPI00000207	ATP-dependent RNA helicase DDX24;DEAD box protein 24	DDX24	DDX24	Q9GZR7	Q9GZR7;Q4V9L5;Q59FS7;Q7Z4W0;Q7Z4X3	ENSG00000089737	NP_065147	96.331	0.65911	0.14714	24	290460000	0	0
[truncated: 818 more rows]

## Sheet: SupplementaryTable2
Supplementary Table 2
[truncated: 106 more rows]
[truncated: 17 more columns]

## Sheet: SupplementaryTable5
Supplementary Table 5
[truncated: 6,462 more rows]

[truncated: 1 more sheets: SupplementaryTable6]
